# Supplementary material for: 9-[(2-Hy­droxy­benzyl­idene)amino]-11-(2-hy­droxy­phen­yl)-10,13-diphenyl-8-oxa-12-azoniatricyclo­[7.3.1.02,7]trideca-2(7),3,5-triene acetate ethanol disolvate
Source: Acta Crystallogr Sect E Struct Rep Online. 2011 Feb 5;67(Pt 3):o560–1. doi: 10.1107/S160053681100376X (PMC3052148; doi:10.1107/S160053681100376X)
Supplement: Supplementary file 2 [file e-67-0o560-Isup2.hkl]

# 
# h,k,l, Fc-squared, Fo-squared, sigma(Fo-squared) and status flag 
# 
data_I
_shelx_title ' ON123B in P2(1)/c' 
_shelx_refln_list_code          4 
_shelx_F_calc_maximum      247.58 
_exptl_crystal_F_000      1472.00 
_reflns_d_resolution_high  0.8068 
 
loop_ 
 _symmetry_equiv_pos_as_xyz 
 'x, y, z' 
 '-x, y+1/2, -z+1/2' 
 '-x, -y, -z' 
 'x, -y-1/2, z-1/2' 
 
_cell_length_a    13.5464 
_cell_length_b    20.1124 
_cell_length_c    14.2535 
_cell_angle_alpha  90.000 
_cell_angle_beta  105.118 
_cell_angle_gamma  90.000 
 
_shelx_F_squared_multiplier     1.000 
 
loop_ 
 _refln_index_h 
 _refln_index_k 
 _refln_index_l 
 _refln_F_squared_calc 
 _refln_F_squared_meas 
 _refln_F_squared_sigma 
 _refln_observed_status 
   1   0   0        9.80       14.82      5.72 o 
   2   0   0      437.97      427.45     23.54 o 
   3   0   0     8980.70     9323.16    196.20 o 
   4   0   0    11582.40    11478.38    242.18 o 
   5   0   0     4394.70     4714.92    110.14 o 
   6   0   0      648.53      653.64     32.33 o 
   7   0   0     5091.52     4924.66    121.95 o 
   8   0   0     2204.22     2190.33     69.34 o 
   9   0   0      359.33      370.69     30.66 o 
  10   0   0       63.26       78.93     25.18 o 
  11   0   0       19.53      -21.13     21.13 o 
  12   0   0      849.47      800.98     49.00 o 
  13   0   0      711.27      663.37     48.56 o 
  14   0   0      274.03      233.75     38.48 o 
  15   0   0        0.05      -26.93     26.93 o 
  16   0   0       92.39       96.05     58.22 o 
   2   1   0     6933.41     6711.72     70.50 o 
   3   1   0     4205.55     4237.59     53.40 o 
   4   1   0      264.49      236.58      7.31 o 
   5   1   0      602.18      626.28     12.65 o 
   6   1   0       15.86        0.27     10.94 o 
   7   1   0      461.52      414.48     26.37 o 
   8   1   0       62.50       81.39     19.74 o 
   9   1   0      155.82      137.41     16.97 o 
  10   1   0      739.28      747.40     30.64 o 
  11   1   0        1.49      -16.24     17.88 o 
  12   1   0       15.15       38.51     23.07 o 
  13   1   0        0.16        9.01     27.72 o 
  14   1   0      458.48      512.50     44.08 o 
  15   1   0      112.30       75.91     23.59 o 
  16   1   0       14.08       41.94     21.83 o 
   0   2   0    61296.94    58961.13    709.06 o 
   1   2   0      556.10      484.70      8.79 o 
   2   2   0      979.08     1083.77     14.70 o 
   3   2   0     5439.08     5460.35     58.19 o 
   4   2   0     9467.19     8984.36     94.40 o 
   5   2   0     7504.45     7269.10     91.09 o 
   6   2   0      369.04      387.00     11.86 o 
   7   2   0      832.87      710.02     16.20 o 
   8   2   0        0.91      -12.09     12.09 o 
   9   2   0      746.88      653.03     27.12 o 
  10   2   0        6.00       18.81     14.82 o 
  11   2   0      241.63      191.55     21.46 o 
  12   2   0       38.37       20.63     18.86 o 
  13   2   0      197.90      165.69     22.84 o 
  14   2   0      798.35      838.36     39.53 o 
  15   2   0       28.06       53.41     21.67 o 
  16   2   0        5.68       10.35     20.05 o 
   1   3   0      920.97      932.02     12.92 o 
   2   3   0    37209.43    35097.50    414.43 o 
   3   3   0     3465.13     3214.39     38.85 o 
   4   3   0    18972.89    18786.87    206.27 o 
   5   3   0      770.08      798.05     14.54 o 
   6   3   0      284.24      258.37     12.74 o 
   7   3   0      755.60      786.19     21.60 o 
   8   3   0      535.73      548.51     18.32 o 
   9   3   0      117.11      135.56     18.31 o 
  10   3   0      106.51       94.74     17.65 o 
  11   3   0       91.18      102.10     21.28 o 
  12   3   0      451.38      393.84     27.36 o 
  13   3   0      146.56      132.80     22.85 o 
  14   3   0      435.16      459.50     33.17 o 
  15   3   0       58.03       63.14     21.51 o 
  16   3   0        3.00      -22.03     22.03 o 
   0   4   0    50344.75    49640.94    716.87 o 
   1   4   0        4.74       16.28      3.32 o 
   2   4   0     1829.72     1648.04     24.21 o 
   3   4   0      171.15      131.93      7.80 o 
   4   4   0       21.27       23.03      5.72 o 
   5   4   0     1803.92     1767.84     28.76 o 
   6   4   0     1047.02     1102.95     21.62 o 
   7   4   0      112.89      143.69      7.69 o 
   8   4   0      683.50      663.92     25.70 o 
   9   4   0        5.23       -4.37     10.22 o 
  10   4   0      322.08      266.97     21.34 o 
  11   4   0       19.52       -3.45     15.89 o 
  12   4   0      290.98      298.86     25.49 o 
  13   4   0      306.39      316.46     27.75 o 
  14   4   0       50.90       41.17     20.31 o 
  15   4   0       69.80       91.99     23.12 o 
   1   5   0     1547.42     1395.16     17.68 o 
   2   5   0     7273.58     6858.47     84.77 o 
   3   5   0     2221.43     2055.78     30.24 o 
   4   5   0      124.34      106.42      7.55 o 
   5   5   0     2968.11     2967.80     42.98 o 
   6   5   0       15.50       17.83      8.26 o 
   7   5   0      259.00      278.15     12.15 o 
   8   5   0      251.47      271.92     11.90 o 
   9   5   0        1.47        1.77     10.30 o 
  10   5   0     1164.74     1168.53     38.12 o 
  11   5   0      205.77      183.54     21.47 o 
  12   5   0     2669.08     2529.51     73.22 o 
  13   5   0       15.40       14.75     19.69 o 
  14   5   0        9.31       16.80     19.27 o 
  15   5   0        3.13       21.49     20.48 o 
   0   6   0      910.34      795.15     16.33 o 
   1   6   0     3635.18     3327.85     40.19 o 
   2   6   0      288.10      262.70     11.21 o 
   3   6   0      597.58      600.34     14.07 o 
   4   6   0       98.16       65.04      8.19 o 
   5   6   0      238.64      266.79     16.21 o 
   6   6   0     2330.18     2374.57     37.88 o 
   7   6   0      291.37      298.39     13.03 o 
   8   6   0     1477.22     1435.85     30.47 o 
   9   6   0      475.10      456.16     15.76 o 
  10   6   0        1.00       -1.75     11.51 o 
  11   6   0      568.82      587.60     30.24 o 
  12   6   0      108.44      143.55     22.41 o 
  13   6   0       25.69       38.00     19.48 o 
  14   6   0        0.48       11.05     19.59 o 
  15   6   0       25.65       28.19     21.16 o 
   1   7   0     3521.25     3710.65     44.91 o 
   2   7   0       16.66        0.02      6.11 o 
   3   7   0     1211.98     1223.28     22.44 o 
   4   7   0     3353.45     3381.87     48.23 o 
   5   7   0     1766.89     1725.27     29.87 o 
   6   7   0      341.13      347.54     13.97 o 
   7   7   0      940.86      883.26     25.81 o 
   8   7   0      132.86      125.74     11.54 o 
   9   7   0      410.91      389.86     16.24 o 
  10   7   0       15.24       21.93     12.59 o 
  11   7   0       22.95        5.15     16.72 o 
  12   7   0       79.47       76.09     20.77 o 
  13   7   0      561.93      488.17     31.45 o 
  14   7   0      197.29      173.50     25.00 o 
  15   7   0        4.12       -0.91     20.92 o 
   0   8   0     7441.62     7294.97    110.14 o 
   1   8   0      547.70      478.20     10.63 o 
   2   8   0      587.23      534.67     15.81 o 
   3   8   0     2103.72     1963.97     31.53 o 
   4   8   0     2504.67     2605.92     39.93 o 
   5   8   0       94.75      105.05     11.64 o 
   6   8   0       18.39       32.33      8.94 o 
   7   8   0     1181.87     1196.77     27.70 o 
   8   8   0     1168.08     1232.57     27.22 o 
   9   8   0        3.70        1.29     10.24 o 
  10   8   0       28.91       17.87     13.62 o 
  11   8   0      734.50      686.45     32.49 o 
  12   8   0        7.92       12.27     18.77 o 
  13   8   0        8.01       -6.88     18.07 o 
  14   8   0       17.43       27.04     20.45 o 
  15   8   0       62.57       68.27     22.94 o 
   1   9   0     1004.40     1049.56     18.80 o 
   2   9   0      783.86      877.86     19.10 o 
   3   9   0     2194.01     2374.67     37.10 o 
   5   9   0      529.11      530.46     17.92 o 
   6   9   0       11.96       11.48      8.76 o 
   7   9   0        6.71        9.45      9.05 o 
   8   9   0      153.61      162.85     13.09 o 
   9   9   0       74.46       62.61     11.93 o 
  10   9   0      562.44      572.61     24.39 o 
  11   9   0       49.43       59.04     19.15 o 
  12   9   0     1613.19     1594.77     62.38 o 
  13   9   0       57.86       25.40     20.08 o 
  14   9   0       68.70       72.93     21.73 o 
  15   9   0        4.14      -13.88     19.67 o 
   0  10   0      518.07      482.59     19.84 o 
   1  10   0        1.25       -4.20      6.82 o 
   2  10   0      816.86      740.77     24.09 o 
   3  10   0      922.95      926.13     30.32 o 
   4  10   0       22.03       29.39      9.13 o 
   5  10   0     1149.37     1155.06     30.24 o 
   6  10   0      776.13      809.23     21.15 o 
   7  10   0      324.84      331.31     15.50 o 
   8  10   0      982.83      924.88     34.64 o 
   9  10   0      286.74      315.72     16.90 o 
  10  10   0      146.42      199.00     21.66 o 
  11  10   0       80.61       63.95     21.81 o 
  12  10   0      512.26      492.03     30.82 o 
  13  10   0       21.17       27.41     19.99 o 
  14  10   0      415.75      410.30     46.47 o 
   1  11   0     1980.46     2012.68     28.83 o 
   2  11   0     1075.72     1035.12     25.27 o 
   3  11   0      820.03      853.95     20.24 o 
   4  11   0        3.63       -0.79      8.02 o 
   5  11   0     1730.35     1720.44     33.84 o 
   6  11   0      820.69      795.75     24.50 o 
   7  11   0      141.54      157.96     16.53 o 
   8  11   0       99.69       98.57     13.31 o 
   9  11   0     1445.93     1415.11     34.35 o 
  10  11   0      837.35      849.22     29.64 o 
  11  11   0      189.62      229.70     23.98 o 
  12  11   0       22.00       17.42     26.82 o 
  13  11   0      407.34      466.18     40.59 o 
  14  11   0       69.31       73.93     22.94 o 
   0  12   0        5.30       -0.22      9.29 o 
   1  12   0       47.65       71.29     13.88 o 
   2  12   0      239.27      238.75     11.25 o 
   3  12   0      660.05      638.75     25.48 o 
   4  12   0      705.47      699.02     19.18 o 
   5  12   0     2244.58     2304.17     39.60 o 
   6  12   0     2499.04     2532.98     43.34 o 
   7  12   0      868.52      889.26     24.65 o 
   8  12   0      103.21      110.46     13.66 o 
   9  12   0       22.68       16.81     12.38 o 
  10  12   0      380.57      368.67     22.31 o 
  11  12   0       29.86       13.01     16.91 o 
  12  12   0      149.52      135.52     22.92 o 
  13  12   0       55.27       74.55     21.67 o 
  14  12   0      123.24      148.83     25.02 o 
   1  13   0       30.46       34.62      7.37 o 
   2  13   0     1203.29     1192.37     23.64 o 
   3  13   0      344.86      371.89     22.44 o 
   4  13   0      803.24      784.66     23.98 o 
   5  13   0       15.80        7.36     18.19 o 
   6  13   0     1069.44     1128.44     29.02 o 
   7  13   0      185.61      199.15     14.88 o 
   8  13   0      839.45      813.31     24.81 o 
   9  13   0       55.63       24.83     12.78 o 
  10  13   0      102.92      126.10     22.64 o 
  11  13   0        0.06       10.56     15.55 o 
  12  13   0      216.69      232.50     25.44 o 
  13  13   0        5.70       15.23     19.49 o 
   0  14   0       70.53      103.84     41.50 o 
   1  14   0      520.76      531.19     21.28 o 
   2  14   0      434.53      412.79     14.15 o 
   3  14   0        0.01        8.35      8.70 o 
   4  14   0      424.06      379.60     16.59 o 
   5  14   0        2.24        8.20     12.05 o 
   6  14   0     1681.18     1666.66     34.10 o 
   7  14   0     2673.23     2642.74     46.69 o 
   8  14   0       29.74       26.77     12.55 o 
   9  14   0       48.61       26.83     13.19 o 
  10  14   0       67.18       73.94     17.06 o 
  11  14   0       21.98       11.03     15.89 o 
  12  14   0      263.38      272.29     26.22 o 
  13  14   0       27.08       45.41     20.54 o 
   1  15   0      338.85      328.88     15.79 o 
   2  15   0        4.04       16.77     10.67 o 
   3  15   0       54.17       65.49     14.75 o 
   4  15   0     1275.80     1327.62     28.82 o 
   5  15   0      255.11      273.01     15.38 o 
   6  15   0       14.98        0.08     13.01 o 
   7  15   0       86.60      104.37     19.58 o 
   8  15   0      222.07      245.14     17.10 o 
   9  15   0       29.21       26.90     18.89 o 
  10  15   0        7.67        0.27     14.92 o 
  11  15   0       56.90       61.96     17.16 o 
  12  15   0        7.54       34.15     19.27 o 
   0  16   0       21.80       19.53     21.21 o 
   1  16   0      172.34      145.15     19.90 o 
   2  16   0        0.00      -10.42     10.42 o 
   3  16   0       47.67       40.54     15.15 o 
   4  16   0        2.90       -0.88     11.89 o 
   5  16   0      288.71      309.00     21.81 o 
   6  16   0      268.78      269.11     28.09 o 
   7  16   0     1176.64     1102.69     33.44 o 
   8  16   0       34.43        9.90     20.26 o 
   9  16   0        8.88      -12.74     15.94 o 
  10  16   0        3.11       -4.43     18.39 o 
  11  16   0        4.41        3.17     17.62 o 
  12  16   0       81.46      107.43     35.85 o 
   1  17   0      109.59      142.91     19.63 o 
   2  17   0      422.82      405.16     25.78 o 
   3  17   0      361.89      285.93     23.77 o 
   4  17   0      144.98      191.79     32.30 o 
   5  17   0      179.55      131.10     16.70 o 
   6  17   0       32.19       30.73     16.38 o 
   7  17   0       64.21       82.56     16.63 o 
   8  17   0       58.36       51.58     16.36 o 
   9  17   0       39.45       47.07     16.84 o 
  10  17   0        5.68       11.16     18.60 o 
  11  17   0        0.83       15.38     18.59 o 
   0  18   0      175.78      159.47     31.53 o 
   1  18   0      619.37      546.25     29.24 o 
   2  18   0      151.29      133.12     25.38 o 
   3  18   0      243.17      224.28     23.52 o 
   4  18   0      127.81      139.65     32.45 o 
   5  18   0      201.44      191.30     22.82 o 
   6  18   0      447.96      413.64     28.62 o 
   7  18   0        0.40      -17.31     17.31 o 
   8  18   0        1.38        6.46     18.70 o 
   9  18   0      270.60      286.99     31.73 o 
  10  18   0       12.51        4.90     23.36 o 
  11  18   0        1.32      -14.83     24.52 o 
   1  19   0       27.31       33.16     22.17 o 
   2  19   0       67.56       50.46     20.24 o 
   3  19   0      107.10      113.96     22.13 o 
   4  19   0     3006.83     2966.61     70.35 o 
   5  19   0       79.96       73.97     20.69 o 
   6  19   0        0.05        1.21     18.32 o 
   7  19   0        7.16       -1.83     18.47 o 
   8  19   0      165.47      163.45     23.58 o 
   9  19   0       18.22       30.87     20.03 o 
  10  19   0      287.00      303.83     34.09 o 
   0  20   0        2.15       -4.67     31.59 o 
   1  20   0      721.80      658.76     53.11 o 
   2  20   0      109.24      101.55     22.03 o 
   3  20   0      475.22      480.43     32.30 o 
   4  20   0      318.10      342.70     28.26 o 
   5  20   0        0.06       -5.37     18.96 o 
   6  20   0       12.98       16.48     19.56 o 
   7  20   0        8.66       -3.94     18.54 o 
   8  20   0       32.98       34.26     20.73 o 
   9  20   0       10.59      -26.82     26.82 o 
   1  21   0      148.10      129.76     23.59 o 
   2  21   0      274.00      230.73     25.98 o 
   3  21   0        3.83       -9.51     19.60 o 
   4  21   0      216.66      190.00     25.43 o 
   5  21   0       69.47       62.71     22.07 o 
   6  21   0       63.99       90.48     22.87 o 
   7  21   0       36.49       44.38     21.57 o 
   8  21   0        7.86       -7.36     20.64 o 
   0  22   0      641.24      643.53     82.69 o 
   1  22   0      186.37      179.20     25.22 o 
   2  22   0       15.22       16.88     20.33 o 
   3  22   0      453.65      471.53     33.79 o 
   4  22   0       77.83       65.54     22.77 o 
   5  22   0       25.19        6.90     20.46 o 
   6  22   0      100.54       76.75     22.90 o 
   7  22   0       53.84       40.96     24.92 o 
   1  23   0      177.86      191.36     26.73 o 
   2  23   0       45.95       29.43     22.02 o 
   3  23   0       20.19      -19.97     19.97 o 
   4  23   0       23.41       16.21     21.91 o 
   5  23   0       59.43       63.31     23.00 o 
   6  23   0        1.34      -20.03     20.03 o 
   0  24   0       24.15       -2.72     29.98 o 
   1  24   0       16.01       19.97     22.71 o 
   2  24   0        1.08       -1.44     20.72 o 
   3  24   0        6.83        9.32     21.96 o 
   4  24   0       52.38       92.82     24.43 o 
 -16   1   1       41.83       60.78     22.17 o 
 -15   1   1       39.44       41.67     21.13 o 
 -14   1   1       33.28       24.91     20.10 o 
 -13   1   1      109.35       96.60     21.73 o 
 -12   1   1      208.65      242.86     25.30 o 
 -11   1   1       32.23       36.68     18.46 o 
 -10   1   1      991.45      939.10     33.83 o 
  -9   1   1       28.38       13.22     13.65 o 
  -8   1   1     1184.67     1041.64     32.12 o 
  -7   1   1      264.73      287.77     17.56 o 
  -6   1   1      683.39      736.87     23.64 o 
  -5   1   1     4251.09     4486.55     49.55 o 
  -4   1   1      216.87      217.45      6.06 o 
  -3   1   1     5375.18     5631.49     59.83 o 
  -2   1   1      406.01      390.44      7.23 o 
  -1   1   1    16825.60    17158.94    184.44 o 
   0   1   1     8387.45     8361.36     92.59 o 
   1   1   1    13123.71    13024.44    114.36 o 
   2   1   1     4535.51     4783.78     50.87 o 
   3   1   1     3641.84     3781.18     41.43 o 
   4   1   1     1582.43     1581.70     21.65 o 
   5   1   1     4858.20     4907.49     63.94 o 
   6   1   1       64.81       37.71      7.74 o 
   7   1   1      346.03      327.32     19.76 o 
   8   1   1      205.11      180.18     21.37 o 
   9   1   1      773.33      775.00     37.55 o 
  10   1   1      132.20      125.02     18.92 o 
  11   1   1       38.12       28.73     17.34 o 
  12   1   1      660.40      666.23     32.91 o 
  13   1   1      160.17      133.51     23.81 o 
  14   1   1       91.70       69.24     22.00 o 
  15   1   1      195.54      237.43     28.37 o 
 -16   2   1        3.05       16.80     20.01 o 
 -15   2   1       18.48       10.06     20.04 o 
 -14   2   1       13.28      -12.69     18.64 o 
 -13   2   1       33.72       59.94     19.66 o 
 -12   2   1     1996.78     2049.78     54.79 o 
 -11   2   1      987.82      873.74     34.58 o 
 -10   2   1       25.58       16.00     14.37 o 
  -9   2   1      295.77      312.72     20.57 o 
  -8   2   1        6.77        4.12      8.44 o 
  -7   2   1     1408.50     1294.33     27.33 o 
  -6   2   1     2492.26     2686.86     35.15 o 
  -5   2   1     1277.41     1442.20     20.85 o 
  -4   2   1     6725.50     6382.25     73.23 o 
  -3   2   1    33988.08    35039.45    381.18 o 
  -2   2   1     1533.41     1558.73     20.18 o 
  -1   2   1        3.62        6.18      1.96 o 
   0   2   1     4905.70     4491.22     56.74 o 
   1   2   1     4544.48     4119.83     37.38 o 
   2   2   1    12005.51    11739.16    129.18 o 
   3   2   1    15106.74    15188.66    166.92 o 
   4   2   1      162.32      126.15      7.73 o 
   5   2   1     2528.05     2428.15     39.82 o 
   6   2   1      484.19      466.93     20.33 o 
   7   2   1     5827.56     6031.51     79.40 o 
   8   2   1     2493.19     2234.45     49.67 o 
   9   2   1      899.21      860.39     31.30 o 
  10   2   1        3.04       -2.63     14.36 o 
  11   2   1      299.96      288.90     24.43 o 
  12   2   1        5.43      -14.25     16.33 o 
  13   2   1       37.96       32.73     18.57 o 
  14   2   1      442.20      351.03     30.16 o 
  15   2   1        7.71       25.39     21.42 o 
 -16   3   1      122.06      134.93     25.16 o 
 -15   3   1        0.10       28.20     24.14 o 
 -14   3   1        8.98      -17.66     17.66 o 
 -13   3   1      274.81      313.01     32.66 o 
 -12   3   1     1698.45     1604.52     48.13 o 
 -11   3   1      754.18      758.70     32.84 o 
 -10   3   1      442.91      445.97     17.32 o 
  -9   3   1      149.26      191.52     17.79 o 
  -8   3   1      236.23      281.93     14.37 o 
  -7   3   1      846.77      845.61     19.11 o 
  -6   3   1      430.82      464.77     13.01 o 
  -5   3   1       20.47       24.57      5.92 o 
  -3   3   1    17461.22    16930.50    200.84 o 
  -2   3   1     1124.22     1144.32     16.27 o 
  -1   3   1     4861.40     4569.24     52.15 o 
   0   3   1     1591.14     1601.61     18.77 o 
   1   3   1    11069.10    11078.72    121.82 o 
   2   3   1     2921.18     2792.21     37.05 o 
   3   3   1    26344.57    25981.85    305.81 o 
   4   3   1      701.53      689.31     14.52 o 
   5   3   1     4956.34     4940.60     59.40 o 
   6   3   1       57.21       56.54      6.33 o 
   7   3   1      978.95      977.09     24.36 o 
   8   3   1      547.20      534.33     18.15 o 
   9   3   1      142.93      146.87     11.41 o 
  10   3   1      675.07      640.49     32.46 o 
  11   3   1       26.41       10.81     16.89 o 
  12   3   1      113.36      103.35     20.48 o 
  13   3   1        1.19       -4.96     16.75 o 
  14   3   1      374.52      317.15     35.58 o 
  15   3   1      206.38      245.92     28.55 o 
 -16   4   1        2.86       -5.08     20.24 o 
 -15   4   1      113.77      130.33     45.24 o 
 -14   4   1       34.63       45.64     20.94 o 
 -13   4   1        6.91        9.08     18.67 o 
 -12   4   1      190.60      181.06     29.56 o 
 -11   4   1      101.41       72.50     18.45 o 
 -10   4   1      184.19      195.72     19.26 o 
  -9   4   1      409.57      446.34     18.52 o 
  -8   4   1     1402.48     1515.12     27.27 o 
  -7   4   1     5547.16     5694.98     75.94 o 
  -5   4   1      271.73      288.80     10.64 o 
  -4   4   1      694.01      691.77     14.69 o 
  -3   4   1     5957.23     5960.74     74.55 o 
  -2   4   1     2370.09     2303.81     28.98 o 
  -1   4   1      816.47      746.11     11.52 o 
   0   4   1     4554.10     4574.34     63.65 o 
   1   4   1    25219.56    24982.14    274.45 o 
   2   4   1     8511.99     8511.00    103.64 o 
   3   4   1     2068.15     2008.21     32.41 o 
   4   4   1      433.63      523.46     13.41 o 
   5   4   1       34.36       29.94      7.83 o 
   6   4   1      747.00      740.82     17.65 o 
   7   4   1     1815.58     1934.71     28.40 o 
   8   4   1      376.25      382.86     16.84 o 
   9   4   1      150.77      138.18     12.75 o 
  10   4   1      606.66      575.61     27.96 o 
  11   4   1      493.57      467.41     27.64 o 
  12   4   1      147.88      122.46     22.09 o 
  13   4   1      384.89      392.61     29.80 o 
  14   4   1      242.41      225.99     26.24 o 
  15   4   1       75.02       95.05     25.93 o 
 -16   5   1       36.50       28.59     21.73 o 
 -15   5   1      471.26      463.84     63.21 o 
 -14   5   1      188.71      216.99     25.78 o 
 -13   5   1       49.14       41.13     19.25 o 
 -12   5   1       16.12       16.83     18.66 o 
 -11   5   1      336.82      292.97     34.42 o 
 -10   5   1        0.48       16.06     11.91 o 
  -9   5   1       13.15       16.22      8.36 o 
  -8   5   1       40.28       32.05     12.30 o 
  -7   5   1     2541.20     2653.02     41.38 o 
  -6   5   1     1366.18     1202.60     23.65 o 
  -5   5   1     1387.31     1545.00     26.71 o 
  -4   5   1      118.92      138.60      8.25 o 
  -3   5   1      781.30      664.37     14.11 o 
  -2   5   1     3203.67     3064.69     40.94 o 
  -1   5   1     1506.91     1432.77     24.63 o 
   0   5   1     1355.05     1206.45     18.77 o 
   1   5   1     8961.77     8360.38    101.90 o 
   2   5   1    19158.73    17951.70    213.29 o 
   3   5   1      528.16      616.04     14.12 o 
   4   5   1      174.51      176.18      9.23 o 
   5   5   1      830.30      823.51     18.95 o 
   6   5   1       53.48       57.36      9.12 o 
   7   5   1      387.29      387.15     14.04 o 
   8   5   1      330.40      329.70     16.28 o 
   9   5   1      719.61      759.98     25.45 o 
  10   5   1      286.05      314.16     23.35 o 
  11   5   1       48.95       45.75     20.21 o 
  12   5   1      579.20      566.49     39.17 o 
  13   5   1       29.05       -6.55     20.47 o 
  14   5   1      130.21      151.53     24.62 o 
  15   5   1      484.96      538.15     39.78 o 
 -15   6   1        0.21      -10.11     19.99 o 
 -14   6   1       90.26      115.00     23.78 o 
 -13   6   1        2.28       -0.87     18.07 o 
 -12   6   1       90.49       97.22     20.81 o 
 -11   6   1      137.33       95.29     28.31 o 
 -10   6   1       49.89       36.35     12.41 o 
  -9   6   1       10.88        9.04      8.53 o 
  -8   6   1      717.14      709.46     18.98 o 
  -7   6   1       38.61       42.65      8.89 o 
  -6   6   1      971.43     1038.82     31.86 o 
  -5   6   1       74.80       72.94      9.01 o 
  -4   6   1      139.53      159.05      9.38 o 
  -3   6   1      597.01      572.15     13.73 o 
  -2   6   1      270.79      267.80     12.65 o 
  -1   6   1      238.93      246.82      9.79 o 
   0   6   1     2965.89     3143.12     46.83 o 
   1   6   1     1512.28     1656.63     22.78 o 
   2   6   1        0.47        2.83      4.97 o 
   3   6   1     1585.50     1524.46     25.37 o 
   4   6   1       15.67       10.72      7.81 o 
   5   6   1     4413.95     4269.04     59.09 o 
   6   6   1     1613.34     1605.61     29.32 o 
   7   6   1       32.48       13.04      8.33 o 
   8   6   1        0.14       -1.12      8.37 o 
   9   6   1      235.56      232.92     12.33 o 
  10   6   1     1037.13     1041.05     29.43 o 
  11   6   1      570.81      540.29     49.08 o 
  12   6   1       29.50       59.98     20.39 o 
  13   6   1       32.25       44.14     19.39 o 
  14   6   1       22.49       15.77     18.92 o 
  15   6   1       11.22       39.30     21.56 o 
 -15   7   1      230.16      198.39     26.20 o 
 -14   7   1        9.93      -17.97     17.97 o 
 -13   7   1      520.43      489.25     35.97 o 
 -12   7   1       70.52       79.22     20.48 o 
 -11   7   1       41.12       25.30     17.14 o 
 -10   7   1      987.12      994.41     29.56 o 
  -9   7   1      852.14      829.71     21.84 o 
  -8   7   1      452.81      461.79     16.44 o 
  -7   7   1     1036.23     1094.78     24.02 o 
  -6   7   1      514.63      537.98     20.59 o 
  -5   7   1      761.43      869.73     20.30 o 
  -4   7   1     1795.27     1855.86     30.58 o 
  -3   7   1     1298.86     1273.80     22.60 o 
  -2   7   1      245.79      258.32      8.87 o 
  -1   7   1      616.96      643.99     16.17 o 
   0   7   1     1756.82     1929.77     32.36 o 
   1   7   1     4629.74     4173.63     54.91 o 
   2   7   1     2043.22     1982.10     32.84 o 
   3   7   1     7815.14     7537.78     95.52 o 
   4   7   1     2232.08     2225.09     35.38 o 
   5   7   1     1197.44     1030.63     22.41 o 
   6   7   1        0.84       -8.39      8.39 o 
   7   7   1      479.11      500.21     22.77 o 
   8   7   1      139.74      156.21     12.03 o 
   9   7   1      494.26      470.92     17.29 o 
  10   7   1       53.23       52.63     13.81 o 
  11   7   1       99.70       89.29     20.77 o 
  12   7   1      539.04      572.40     32.19 o 
  13   7   1       43.27       35.35     19.76 o 
  14   7   1       50.08       61.99     21.97 o 
  15   7   1       58.37       68.08     22.69 o 
 -15   8   1       47.20       36.43     22.50 o 
 -14   8   1       65.94       80.74     21.90 o 
 -13   8   1      150.76      172.68     24.73 o 
 -12   8   1      143.19      116.08     22.43 o 
 -11   8   1        1.19       16.23     17.33 o 
 -10   8   1        1.27        3.80     12.67 o 
  -9   8   1      120.03      123.36     13.13 o 
  -8   8   1       20.57        6.39      9.58 o 
  -7   8   1      652.45      621.05     25.02 o 
  -6   8   1      398.78      430.32     15.34 o 
  -5   8   1     2595.84     2668.86     41.24 o 
  -4   8   1      375.20      353.35     13.48 o 
  -3   8   1      131.63      139.61      9.15 o 
  -2   8   1     5275.30     5132.02     67.12 o 
  -1   8   1       10.71       17.04      7.88 o 
   1   8   1     4162.54     4097.75     54.85 o 
   2   8   1     1473.83     1397.20     34.10 o 
   3   8   1      783.94      730.25     18.17 o 
   4   8   1       52.00       21.95      8.38 o 
   5   8   1      954.49      927.86     21.68 o 
   6   8   1      262.56      292.97     18.79 o 
   7   8   1     1029.48     1072.11     24.56 o 
   8   8   1       58.19       40.62     14.03 o 
   9   8   1        6.96       -0.77     10.25 o 
  10   8   1      855.61      749.56     38.58 o 
  11   8   1       40.36       34.01     18.07 o 
  12   8   1       10.62       19.37     18.91 o 
  13   8   1       17.48       -6.51     19.53 o 
  14   8   1       56.72       55.06     21.25 o 
  15   8   1       28.32       29.52     21.01 o 
 -15   9   1      306.81      343.85     31.33 o 
 -14   9   1        4.31      -10.45     19.49 o 
 -13   9   1      168.92      168.73     24.23 o 
 -12   9   1       49.93       57.62     20.00 o 
 -11   9   1       67.58       50.99     15.50 o 
 -10   9   1        0.37       -4.95     13.39 o 
  -9   9   1      335.70      379.40     19.21 o 
  -8   9   1      685.95      639.95     20.25 o 
  -7   9   1      147.82      125.49     13.67 o 
  -6   9   1      174.88      160.08     11.46 o 
  -5   9   1      308.57      294.61     13.23 o 
  -4   9   1     4188.62     4570.20     63.10 o 
  -3   9   1      985.98     1071.35     21.66 o 
  -2   9   1     1414.19     1427.21     24.73 o 
  -1   9   1     1829.99     1650.80     31.47 o 
   0   9   1        1.91        7.12      8.98 o 
   1   9   1       97.28       99.95      8.17 o 
   2   9   1      550.82      572.00     15.72 o 
   3   9   1     1743.36     1806.98     33.27 o 
   4   9   1     1290.68     1096.28     23.61 o 
   5   9   1       66.05       44.68      9.48 o 
   6   9   1     1276.48     1232.66     26.39 o 
   7   9   1     2707.67     2659.49     49.08 o 
   8   9   1      341.70      350.97     16.52 o 
   9   9   1      447.69      393.68     17.61 o 
  10   9   1      141.50      154.74     17.27 o 
  11   9   1       15.86       43.47     18.30 o 
  12   9   1      153.19       98.86     21.11 o 
  13   9   1       68.88       43.32     20.99 o 
  14   9   1       65.08       65.08     22.32 o 
 -15  10   1       85.22      129.18     36.85 o 
 -14  10   1       57.12       84.49     22.12 o 
 -13  10   1      777.58      795.94     38.18 o 
 -12  10   1        2.52       -0.42     19.22 o 
 -11  10   1        3.55       -5.05     14.32 o 
 -10  10   1     2753.53     2810.45     49.00 o 
  -9  10   1      449.20      430.67     18.38 o 
  -8  10   1      353.36      344.82     16.31 o 
  -7  10   1      160.76      185.19     12.89 o 
  -6  10   1      105.44      107.73     10.90 o 
  -5  10   1       46.66       54.70      9.54 o 
  -4  10   1      747.21      750.56     35.60 o 
  -3  10   1      310.99      365.92     13.12 o 
  -2  10   1     1258.01     1309.17     28.33 o 
  -1  10   1     3970.35     4076.67     63.27 o 
   0  10   1     3118.41     3324.77     53.49 o 
   1  10   1      281.65      297.58     15.10 o 
   2  10   1        5.36        3.41      7.72 o 
   3  10   1      370.17      351.73     13.93 o 
   4  10   1      161.43      155.99     13.54 o 
   5  10   1     3599.79     3476.31     52.22 o 
   6  10   1      558.16      564.39     18.52 o 
   7  10   1      539.12      524.73     22.40 o 
   8  10   1       17.49       22.56     11.29 o 
   9  10   1     2711.50     2849.13     48.92 o 
  10  10   1     2520.19     2509.45     52.27 o 
  11  10   1      274.61      331.27     26.48 o 
  12  10   1      240.37      238.40     25.47 o 
  13  10   1      243.95      241.67     41.48 o 
  14  10   1      149.90      163.07     37.78 o 
 -14  11   1       25.53       37.35     20.92 o 
 -13  11   1      139.95      118.38     22.82 o 
 -12  11   1       16.08       -2.00     17.54 o 
 -11  11   1      638.14      618.02     26.89 o 
 -10  11   1      100.34      104.31     14.32 o 
  -9  11   1      283.67      277.37     16.77 o 
  -8  11   1        8.08        1.78     10.66 o 
  -7  11   1      772.73      862.54     23.41 o 
  -6  11   1      183.24      181.25     12.63 o 
  -5  11   1      693.12      728.23     20.27 o 
  -4  11   1     2431.31     2505.02     40.24 o 
  -3  11   1       80.01      114.37     13.24 o 
  -2  11   1      330.32      352.38     18.20 o 
  -1  11   1      842.53      869.90     23.60 o 
   1  11   1     1042.87     1012.98     21.51 o 
   2  11   1     1119.84     1101.06     23.46 o 
   3  11   1       11.91       28.41      8.31 o 
   4  11   1       11.49        3.87      8.68 o 
   5  11   1      541.89      555.90     18.18 o 
   6  11   1     1071.73     1049.90     25.62 o 
   7  11   1     1669.50     1655.64     41.83 o 
   8  11   1       60.92       74.52     12.87 o 
   9  11   1     1938.78     1988.27     39.77 o 
  10  11   1      106.51      121.85     17.14 o 
  11  11   1      403.57      431.58     29.32 o 
  12  11   1      122.07      160.86     23.71 o 
  13  11   1        4.41        3.30     19.34 o 
  14  11   1       56.25       39.21     21.12 o 
 -14  12   1      187.63      219.41     27.01 o 
 -13  12   1        0.16       -6.86     18.32 o 
 -12  12   1      229.57      299.50     36.57 o 
 -11  12   1       44.17       35.96     15.56 o 
 -10  12   1        6.56       18.55     12.84 o 
  -9  12   1      425.84      388.25     18.59 o 
  -8  12   1      130.90      156.31     14.00 o 
  -7  12   1      312.23      308.84     16.03 o 
  -6  12   1       97.08       98.76     11.72 o 
  -5  12   1     1877.36     1842.75     33.76 o 
  -4  12   1       85.28      101.38      9.82 o 
  -3  12   1        6.07        1.74      7.33 o 
  -2  12   1      575.97      570.05     19.70 o 
  -1  12   1      589.23      637.22     20.27 o 
   0  12   1     1269.80     1221.35     28.59 o 
   1  12   1     1678.26     1655.61     28.87 o 
   2  12   1      137.50      131.52     10.46 o 
   3  12   1       11.38       -0.31      8.14 o 
   4  12   1      586.83      660.17     19.22 o 
   5  12   1       63.66       81.35     14.59 o 
   6  12   1     2661.99     2652.56     45.13 o 
   7  12   1      657.78      655.01     22.05 o 
   8  12   1      617.77      670.94     23.04 o 
   9  12   1      551.03      535.72     21.59 o 
  10  12   1       23.92       41.77     15.74 o 
  11  12   1      238.86      221.12     24.60 o 
  12  12   1       24.21        4.74     18.96 o 
  13  12   1      125.59      179.72     29.44 o 
 -14  13   1      274.62      389.79     41.16 o 
 -13  13   1      205.32      204.64     33.06 o 
 -12  13   1       79.82       82.88     20.84 o 
 -11  13   1      213.08      230.64     20.30 o 
 -10  13   1        0.68       -4.39     12.47 o 
  -9  13   1      275.16      257.63     17.06 o 
  -8  13   1     1065.30      960.51     26.52 o 
  -7  13   1       58.41       48.03     15.24 o 
  -6  13   1      458.00      478.60     18.12 o 
  -5  13   1      518.47      486.24     17.29 o 
  -4  13   1        9.97        3.37      8.63 o 
  -3  13   1      623.74      650.37     22.30 o 
  -2  13   1     2686.19     2837.06     58.61 o 
  -1  13   1      428.85      388.66     22.58 o 
   0  13   1      908.95      856.34     23.84 o 
   1  13   1      387.67      391.48     17.18 o 
   2  13   1      263.96      268.54     17.91 o 
   3  13   1       61.70       98.15     10.38 o 
   4  13   1        7.64       11.97      9.53 o 
   5  13   1     1004.31     1010.54     34.21 o 
   6  13   1       14.89       27.16     11.34 o 
   7  13   1      539.38      500.23     20.45 o 
   8  13   1       47.70       49.29     12.87 o 
   9  13   1       27.52       25.52     12.98 o 
  10  13   1        0.05       -2.23     14.58 o 
  11  13   1      126.23      113.10     21.34 o 
  12  13   1      131.91      180.70     24.56 o 
  13  13   1        0.59      -18.62     18.62 o 
 -13  14   1      281.17      265.70     27.38 o 
 -12  14   1        9.79       50.03     19.35 o 
 -11  14   1      200.12      204.63     20.15 o 
 -10  14   1      275.56      263.01     18.02 o 
  -9  14   1      157.36      161.70     15.62 o 
  -8  14   1      191.09      200.34     15.60 o 
  -7  14   1       31.39       21.72     11.66 o 
  -6  14   1      146.51      154.14     13.60 o 
  -5  14   1      149.46      151.84     18.24 o 
  -4  14   1      253.70      250.18     15.27 o 
  -3  14   1      942.98      892.61     33.26 o 
  -2  14   1      690.43      667.68     22.37 o 
  -1  14   1       20.40        7.38     10.32 o 
   0  14   1      129.96      159.35     23.68 o 
   1  14   1       45.64       42.31     12.90 o 
   2  14   1      429.98      461.13     15.44 o 
   3  14   1       32.11       29.31      9.64 o 
   4  14   1      257.57      284.11     22.48 o 
   5  14   1        1.98        6.58     10.60 o 
   6  14   1      277.30      312.91     23.18 o 
   7  14   1       28.85        1.02     12.10 o 
   8  14   1        0.40       -4.67     12.51 o 
   9  14   1        6.66        9.65     13.01 o 
  10  14   1        1.53       -0.73     14.95 o 
  11  14   1       87.43      116.00     21.76 o 
  12  14   1      129.84      123.05     22.97 o 
  13  14   1       35.45       59.67     21.46 o 
 -13  15   1      118.94      153.26     30.99 o 
 -12  15   1       21.56       12.50     23.70 o 
 -11  15   1        3.49      -16.62     16.62 o 
 -10  15   1       41.50       41.64     16.06 o 
  -9  15   1       14.98        6.03     12.55 o 
  -8  15   1      143.24      104.66     14.53 o 
  -7  15   1      568.43      572.41     21.27 o 
  -6  15   1      261.87      260.97     18.08 o 
  -5  15   1      237.09      246.72     16.67 o 
  -4  15   1      701.34      699.00     24.49 o 
  -3  15   1      403.98      378.71     29.69 o 
  -2  15   1        1.41        2.65     11.36 o 
  -1  15   1      341.53      369.12     22.16 o 
   0  15   1      241.79      259.91     30.14 o 
   1  15   1      301.21      304.02     16.27 o 
   2  15   1      176.01      200.55     15.81 o 
   3  15   1       13.00        5.37      9.50 o 
   4  15   1      487.01      513.78     28.81 o 
   5  15   1     1189.45     1179.59     28.67 o 
   6  15   1      356.88      403.80     22.38 o 
   7  15   1      103.58       77.66     13.94 o 
   8  15   1      315.72      302.44     25.90 o 
   9  15   1       69.86       71.26     14.70 o 
  10  15   1      196.77      217.77     20.72 o 
  11  15   1       50.33       60.42     20.37 o 
  12  15   1       65.55       48.85     31.71 o 
 -12  16   1       69.99      139.66     43.14 o 
 -11  16   1      216.41      221.50     25.26 o 
 -10  16   1       15.38        5.65     18.77 o 
  -9  16   1        0.60      -11.61     14.45 o 
  -8  16   1       88.76       92.42     17.00 o 
  -7  16   1      364.75      343.10     25.51 o 
  -6  16   1      893.92      927.14     30.59 o 
  -5  16   1      794.21      743.27     26.82 o 
  -4  16   1        3.45       -5.89     12.66 o 
  -3  16   1        9.50        8.24     12.47 o 
  -2  16   1       71.12       45.35     17.12 o 
  -1  16   1      201.29      203.54     15.55 o 
   0  16   1       60.11       73.74     17.35 o 
   1  16   1      557.77      511.26     20.12 o 
   2  16   1       42.41       50.71     12.70 o 
   3  16   1      664.84      639.95     19.99 o 
   4  16   1       87.50       80.13     11.87 o 
   5  16   1      225.60      271.06     16.04 o 
   6  16   1        0.28       -4.63     11.26 o 
   7  16   1      501.30      493.52     21.29 o 
   8  16   1        0.08      -12.11     12.11 o 
   9  16   1       33.82       30.69     15.82 o 
  10  16   1        3.97       -7.46     17.79 o 
  11  16   1        1.19        7.38     39.99 o 
  12  16   1       52.23       39.63     24.68 o 
 -12  17   1      100.91      141.23     43.36 o 
 -11  17   1       99.22      129.37     30.93 o 
 -10  17   1        8.84       -5.42     18.32 o 
  -9  17   1        1.40       -2.83     14.73 o 
  -8  17   1       53.25       48.71     16.59 o 
  -7  17   1      229.19      232.44     19.64 o 
  -6  17   1      111.32       94.03     19.25 o 
  -5  17   1      360.54      374.26     38.17 o 
  -4  17   1       41.92       36.18     15.45 o 
  -3  17   1        2.99       -8.25     16.56 o 
  -2  17   1        4.21        3.39     16.77 o 
  -1  17   1      170.18      164.72     22.08 o 
   0  17   1      132.70      125.26     19.60 o 
   1  17   1      179.77      196.84     28.97 o 
   2  17   1       27.40       -0.57     16.83 o 
   3  17   1      409.46      409.17     26.06 o 
   4  17   1      219.88      267.74     25.75 o 
   5  17   1        3.36        7.98     16.61 o 
   6  17   1       57.13       72.80     15.34 o 
   7  17   1      379.52      374.10     22.74 o 
   8  17   1        6.04      -14.44     14.44 o 
   9  17   1       23.13       22.56     16.11 o 
  10  17   1       25.63       31.87     21.60 o 
  11  17   1      177.32      169.41     40.51 o 
 -11  18   1       90.92      124.38     23.47 o 
 -10  18   1       45.44       54.39     20.99 o 
  -9  18   1       13.37       11.87     16.14 o 
  -8  18   1      128.05      153.09     24.04 o 
  -7  18   1        0.09        8.74     14.67 o 
  -6  18   1       22.87        6.80     21.81 o 
  -5  18   1       97.54       72.63     29.41 o 
  -4  18   1      376.94      364.44     26.88 o 
  -3  18   1       43.45       45.45     18.24 o 
  -2  18   1      322.87      265.95     23.73 o 
  -1  18   1      158.82      163.52     30.75 o 
   0  18   1        8.24       10.65     17.34 o 
   1  18   1      728.55      767.18     46.85 o 
   2  18   1      166.72      117.16     20.91 o 
   3  18   1      268.83      253.37     23.63 o 
   4  18   1        1.04      -16.33     16.33 o 
   5  18   1       41.25       42.49     19.92 o 
   6  18   1      152.23      116.74     21.60 o 
   7  18   1       23.53        5.01     18.81 o 
   8  18   1      100.80      113.96     22.46 o 
   9  18   1       44.45       58.93     21.25 o 
  10  18   1        0.19      -21.04     21.04 o 
 -10  19   1      103.50      148.75     29.46 o 
  -9  19   1      114.52      123.45     23.60 o 
  -8  19   1      210.15      215.46     25.68 o 
  -7  19   1       84.98       43.02     20.38 o 
  -6  19   1       43.56       61.57     20.41 o 
  -5  19   1      113.98       71.61     21.64 o 
  -4  19   1        4.95       28.26     19.86 o 
  -3  19   1     1280.03     1304.95     44.58 o 
  -2  19   1       10.46       11.28     17.53 o 
  -1  19   1      284.94      245.63     24.99 o 
   0  19   1        3.34       24.83     18.91 o 
   1  19   1      382.06      356.06     26.53 o 
   2  19   1      345.44      358.27     27.36 o 
   3  19   1      140.76      167.31     22.98 o 
   4  19   1      152.05      140.87     23.20 o 
   5  19   1      155.29      138.15     23.45 o 
   6  19   1       28.62       -4.93     20.64 o 
   7  19   1       86.89       85.71     23.96 o 
   8  19   1       99.38      112.08     22.39 o 
   9  19   1      151.73      200.85     34.02 o 
  10  19   1       62.40       30.52     24.31 o 
  -9  20   1       61.19       57.33     22.12 o 
  -8  20   1       55.96       45.97     20.94 o 
  -7  20   1        4.42       24.35     19.98 o 
  -6  20   1       30.75       47.45     21.70 o 
  -5  20   1       88.00       73.95     21.74 o 
  -4  20   1       54.17       26.76     20.14 o 
  -3  20   1      806.86      834.56     37.84 o 
  -2  20   1       51.03       41.12     20.46 o 
  -1  20   1        0.49       -5.11     18.37 o 
   0  20   1      122.36      124.83     22.93 o 
   1  20   1      401.77      429.41     29.76 o 
   2  20   1       34.50       32.33     20.45 o 
   3  20   1        4.45      -15.34     19.31 o 
   4  20   1      154.83      159.62     24.41 o 
   5  20   1      440.55      471.27     31.37 o 
   6  20   1      119.58      164.42     24.07 o 
   7  20   1       25.62       21.10     24.50 o 
   8  20   1      358.94      352.10     35.31 o 
   9  20   1      167.32      158.61     32.26 o 
  -8  21   1        1.00       -4.22     20.13 o 
  -7  21   1        2.40      -16.75     18.62 o 
  -6  21   1       21.72       -1.53     19.30 o 
  -5  21   1      239.41      201.85     26.18 o 
  -4  21   1      446.06      444.89     40.05 o 
  -3  21   1       24.30       47.19     20.47 o 
  -2  21   1       85.70       85.01     32.32 o 
  -1  21   1      732.13      719.46     36.65 o 
   0  21   1      107.39      100.57     23.67 o 
   1  21   1      962.56      982.81     61.27 o 
   2  21   1     1021.59     1087.55     43.33 o 
   3  21   1      671.40      664.39     39.96 o 
   4  21   1       32.12       17.03     24.32 o 
   5  21   1       84.65      105.12     23.48 o 
   6  21   1        4.97       13.79     21.46 o 
   7  21   1      267.22      335.42     29.24 o 
   8  21   1        0.00       19.37     21.65 o 
  -7  22   1       84.46       73.87     22.52 o 
  -6  22   1      206.04      222.22     27.34 o 
  -5  22   1      138.37      124.09     24.75 o 
  -4  22   1        0.07      -20.79     20.79 o 
  -3  22   1       29.28       14.73     21.00 o 
  -2  22   1      161.67      131.37     25.17 o 
  -1  22   1      212.80      229.38     27.03 o 
   0  22   1        1.29        5.79     19.78 o 
   1  22   1      228.56      234.81     27.45 o 
   2  22   1        0.25       11.88     20.97 o 
   3  22   1       23.50       26.03     21.46 o 
   4  22   1       33.54       11.92     21.56 o 
   5  22   1       68.37       56.69     22.60 o 
   6  22   1        3.62      -18.79     18.79 o 
   7  22   1        0.92       -6.63     20.22 o 
  -6  23   1       20.42       -6.05     21.31 o 
  -5  23   1       57.68       74.95     24.04 o 
  -4  23   1       16.03       26.01     21.07 o 
  -3  23   1      556.87      598.09     39.16 o 
  -2  23   1      128.95      111.37     24.47 o 
  -1  23   1        6.63      -11.53     20.94 o 
   0  23   1       28.88       18.32     20.65 o 
   1  23   1        1.49      -19.24     19.24 o 
   2  23   1      174.30      162.01     25.99 o 
   3  23   1      720.25      723.70     43.36 o 
   4  23   1       40.51       25.97     21.59 o 
   5  23   1        0.80      -17.75     20.71 o 
  -4  24   1      120.16      120.15     25.57 o 
  -3  24   1        0.45        7.41     21.56 o 
  -2  24   1       53.53       54.30     23.75 o 
  -1  24   1       31.09        0.19     32.63 o 
   0  24   1       22.52      -15.15     20.08 o 
   1  24   1      130.28      137.39     26.04 o 
   2  24   1        8.35      -18.97     20.35 o 
   3  24   1      755.94      827.66     63.60 o 
 -16   0   2        3.34       12.99     30.21 o 
 -15   0   2        0.23        8.48     26.71 o 
 -14   0   2        0.75      -22.77     25.44 o 
 -13   0   2      562.95      563.23     63.49 o 
 -12   0   2       22.80        4.67     30.35 o 
 -11   0   2     1876.64     2017.67     74.19 o 
 -10   0   2     1209.50     1150.29     51.89 o 
  -9   0   2     2283.58     2410.44     97.87 o 
  -7   0   2     3526.23     3208.58     65.73 o 
  -6   0   2       14.59       13.72     11.33 o 
  -5   0   2     7692.18     7048.20    125.31 o 
  -4   0   2    26489.34    27813.07    463.08 o 
  -3   0   2    10704.20    10193.57    173.31 o 
  -2   0   2      235.35      219.89      8.57 o 
  -1   0   2     2235.41     2272.21     35.74 o 
   0   0   2     1112.42     1114.02     21.91 o 
   1   0   2    12198.36    12378.91    290.24 o 
   2   0   2    10641.52    10284.82    174.74 o 
   4   0   2     2027.40     2043.27     42.57 o 
   5   0   2     4922.49     4970.87     78.52 o 
   6   0   2     4483.50     4730.13     75.32 o 
   7   0   2     1603.14     1766.32     59.29 o 
   8   0   2     1315.88     1596.01     70.30 o 
   9   0   2       71.98       80.73     34.38 o 
  10   0   2      994.55      900.49     47.96 o 
  11   0   2       81.06       31.13     34.69 o 
  12   0   2       27.52       31.04     25.39 o 
  13   0   2      169.99      195.89     34.16 o 
  14   0   2      210.98      185.50     37.64 o 
  15   0   2       91.61       87.03     33.59 o 
 -16   1   2        1.14        9.71     19.99 o 
 -15   1   2       62.64       93.04     22.63 o 
 -14   1   2       38.33       30.49     19.99 o 
 -13   1   2       40.61       46.75     28.34 o 
 -12   1   2      305.25      251.84     24.48 o 
 -11   1   2       91.70       72.87     18.19 o 
 -10   1   2       61.52       76.09     17.32 o 
  -9   1   2       58.38       58.60     14.97 o 
  -8   1   2      491.58      518.49     13.23 o 
  -7   1   2       46.11       47.50      8.13 o 
  -6   1   2      405.50      414.98     13.16 o 
  -5   1   2     4638.54     4833.36     63.02 o 
  -4   1   2     7398.47     6902.85     85.73 o 
  -3   1   2     2226.82     2540.88     34.55 o 
  -2   1   2      199.91      198.97      6.94 o 
  -1   1   2    12588.70    11609.74    120.35 o 
   1   1   2      274.24      282.75     10.25 o 
   2   1   2     9067.21     9299.74    112.22 o 
   3   1   2     9872.79     9593.04    116.67 o 
   4   1   2     2517.61     2542.11     32.91 o 
   5   1   2       90.30       65.17      8.66 o 
   6   1   2      105.90      121.10     11.59 o 
   7   1   2      566.21      592.34     16.88 o 
   8   1   2       26.60        3.53     12.44 o 
   9   1   2       10.18       -7.86     13.13 o 
  10   1   2      110.89       98.94     18.72 o 
  11   1   2      782.43      683.91     32.36 o 
  12   1   2        2.94      -17.29     17.29 o 
  13   1   2        1.41       -6.38     19.22 o 
  14   1   2       31.45       24.61     20.05 o 
  15   1   2        0.96       34.79     21.32 o 
 -16   2   2       39.35       52.23     22.18 o 
 -15   2   2       59.42       25.09     20.37 o 
 -14   2   2        2.72       13.57     19.81 o 
 -13   2   2      417.42      416.82     29.11 o 
 -12   2   2        4.65      -13.90     16.94 o 
 -11   2   2      336.24      382.88     25.61 o 
 -10   2   2        0.02       -8.46     10.16 o 
  -9   2   2      285.75      229.98     18.86 o 
  -8   2   2      383.66      360.49     10.55 o 
  -7   2   2       11.58       26.58      7.78 o 
  -6   2   2      207.20      267.88     10.94 o 
  -5   2   2     1383.09     1458.60     24.16 o 
  -4   2   2      765.69      897.95     17.31 o 
  -3   2   2      112.61       84.03      8.62 o 
  -2   2   2      918.76     1005.17     23.34 o 
  -1   2   2       11.69       17.31      3.66 o 
   0   2   2    22731.34    22473.03    228.63 o 
   2   2   2     3916.42     3779.40     48.75 o 
   3   2   2     3480.99     3035.14     41.11 o 
   4   2   2     5709.90     5658.67     72.46 o 
   7   2   2      979.74     1000.25     29.47 o 
   8   2   2      292.26      297.17     19.96 o 
   9   2   2       47.86       67.47     27.72 o 
  10   2   2      642.73      637.37     34.51 o 
  11   2   2      350.96      321.63     25.20 o 
  12   2   2        7.80       -0.95     18.31 o 
  13   2   2      314.21      279.69     27.64 o 
  14   2   2       31.61        9.32     30.49 o 
  15   2   2        0.14       14.68     20.70 o 
 -16   3   2        5.13        8.21     20.15 o 
 -15   3   2       68.40       83.19     23.57 o 
 -14   3   2      319.87      328.69     28.43 o 
 -13   3   2       51.01       61.91     20.65 o 
 -12   3   2        6.53       14.17     20.76 o 
 -11   3   2      144.97      142.09     19.85 o 
 -10   3   2      197.33      200.22     14.61 o 
  -9   3   2      612.76      564.20     20.11 o 
  -8   3   2     1371.06     1327.34     26.17 o 
  -7   3   2      104.43      150.80     10.76 o 
  -6   3   2      316.44      344.28     12.73 o 
  -5   3   2     7243.05     7580.38     95.21 o 
  -4   3   2       25.10       24.59      5.85 o 
  -3   3   2    19147.10    19084.82    225.92 o 
  -2   3   2     2343.72     2340.94     34.58 o 
  -1   3   2     1376.59     1455.04     18.08 o 
   0   3   2     4610.23     4628.02     79.50 o 
   1   3   2     4845.96     4767.24     62.97 o 
   2   3   2     5368.54     5139.86     64.88 o 
   3   3   2      150.72      160.56      7.71 o 
   4   3   2      203.67      210.60      9.46 o 
   5   3   2       71.35       59.78      8.31 o 
   6   3   2        2.16        6.36      9.09 o 
   7   3   2       27.25       23.28      7.40 o 
   8   3   2      251.00      265.38     14.34 o 
   9   3   2       48.70       52.20     10.18 o 
  10   3   2        0.13       -9.95     15.53 o 
  11   3   2       82.38       78.85     19.86 o 
  12   3   2      825.84      789.00     36.24 o 
  13   3   2      386.08      350.29     28.83 o 
  14   3   2       12.47       16.39     20.18 o 
  15   3   2       34.44       12.52     21.10 o 
 -16   4   2       32.50       26.84     20.76 o 
 -15   4   2       42.32       19.63     23.07 o 
 -14   4   2      210.87      220.52     28.52 o 
 -13   4   2       45.47       32.58     19.24 o 
 -12   4   2       80.83       48.26     19.38 o 
 -11   4   2     1056.69     1020.89     37.14 o 
 -10   4   2      254.26      259.28     18.37 o 
  -9   4   2      305.63      343.23     18.85 o 
  -8   4   2     1862.38     1867.02     33.59 o 
  -7   4   2       19.16       18.04      8.31 o 
  -6   4   2     6141.21     6813.18     89.61 o 
  -5   4   2     3760.28     4007.07     54.59 o 
  -4   4   2    12815.42    12831.36    155.14 o 
  -3   4   2     8242.00     8328.07    112.45 o 
  -2   4   2     3610.86     3721.86     44.35 o 
   0   4   2     1225.02     1353.35     29.73 o 
   1   4   2    12168.73    11630.48    139.64 o 
   2   4   2    10326.35     9486.24    115.58 o 
   3   4   2      126.65      113.42      7.33 o 
   4   4   2     2377.64     2336.86     35.20 o 
   5   4   2      491.83      519.45     15.34 o 
   6   4   2     2789.51     2831.49     42.83 o 
   7   4   2     1440.39     1431.15     26.71 o 
   8   4   2       95.16      124.43     11.84 o 
   9   4   2      108.15      118.24     12.58 o 
  10   4   2        9.47       -8.51     14.73 o 
  11   4   2       52.20       39.23     30.31 o 
  12   4   2       62.26       74.75     21.06 o 
  13   4   2        2.02       -7.85     18.45 o 
  14   4   2      123.67      107.45     24.70 o 
  15   4   2       45.07       59.82     22.22 o 
 -16   5   2      132.10      112.05     24.06 o 
 -15   5   2        9.55       29.39     19.77 o 
 -14   5   2        8.34       42.88     19.39 o 
 -13   5   2        3.91      -15.87     15.87 o 
 -12   5   2      449.78      436.22     28.21 o 
 -11   5   2     1674.43     1633.95     47.41 o 
 -10   5   2      150.16      153.91     10.88 o 
  -9   5   2      118.57      126.52     11.10 o 
  -8   5   2     1201.80     1244.84     25.51 o 
  -7   5   2     1217.12     1286.45     25.38 o 
  -6   5   2        2.02        5.34      8.84 o 
  -5   5   2      112.95      144.81     10.20 o 
  -4   5   2      258.37      206.03      9.48 o 
  -3   5   2     4304.79     4272.71     55.91 o 
  -2   5   2      316.65      321.80      9.48 o 
  -1   5   2     6342.61     5714.49     75.87 o 
   0   5   2      909.40      784.68     12.71 o 
   1   5   2     4663.42     4684.29     59.92 o 
   2   5   2     8078.58     8027.68     99.46 o 
   3   5   2     1500.28     1429.22     24.18 o 
   4   5   2       29.49       29.34      7.97 o 
   5   5   2      259.24      202.94     12.28 o 
   6   5   2     3785.92     3688.09     53.43 o 
   7   5   2       16.20       20.17      8.32 o 
   8   5   2      605.81      552.88     16.50 o 
   9   5   2       54.30       51.94     12.05 o 
  10   5   2      153.62      147.27     20.15 o 
  11   5   2      498.84      506.77     39.78 o 
  12   5   2      670.91      566.43     32.02 o 
  13   5   2       44.47       60.66     20.86 o 
  14   5   2       52.68       59.91     21.72 o 
  15   5   2       60.56       49.77     22.08 o 
 -16   6   2       25.25        4.40     20.79 o 
 -15   6   2       69.93       68.82     22.01 o 
 -14   6   2      233.79      260.98     32.74 o 
 -13   6   2      477.99      463.72     30.54 o 
 -12   6   2       21.70       33.43     18.79 o 
 -11   6   2     1779.40     1602.55     46.01 o 
 -10   6   2     1303.91     1278.36     28.90 o 
  -9   6   2        1.11       -8.10      8.10 o 
  -8   6   2      381.02      367.63     14.69 o 
  -7   6   2      232.89      258.87     15.70 o 
  -6   6   2     5393.68     5758.95     76.97 o 
  -5   6   2    10018.14    10427.97    129.61 o 
  -4   6   2     1633.60     1683.00     27.98 o 
  -3   6   2        0.88       -0.27      5.89 o 
  -2   6   2      513.97      487.84     12.22 o 
  -1   6   2        0.42        6.82      6.12 o 
   0   6   2       57.02       75.16      6.26 o 
   1   6   2      249.03      218.27      8.43 o 
   2   6   2     2390.80     2258.30     33.57 o 
   3   6   2      335.85      350.40     12.22 o 
   4   6   2        5.29        1.54      8.09 o 
   5   6   2       27.40        5.26      8.56 o 
   6   6   2     1585.94     1390.38     27.39 o 
   7   6   2        1.63       -3.10     10.39 o 
   8   6   2       13.95       18.67      9.09 o 
   9   6   2      409.83      441.70     19.99 o 
  10   6   2     1116.11      997.46     46.64 o 
  11   6   2       20.15       72.03     37.60 o 
  12   6   2        3.93       10.73     24.23 o 
  13   6   2        4.70        2.49     19.27 o 
  14   6   2       31.61        4.51     20.91 o 
  15   6   2      401.85      328.62     31.05 o 
 -15   7   2        6.86        5.95     19.75 o 
 -14   7   2        2.41        8.00     21.01 o 
 -13   7   2      209.76      203.63     25.17 o 
 -12   7   2     3104.23     3069.29     70.61 o 
 -11   7   2      210.06      208.26     18.44 o 
 -10   7   2      217.66      217.45     13.75 o 
  -9   7   2      317.45      348.11     22.67 o 
  -8   7   2      124.35      124.95     11.35 o 
  -7   7   2       28.46       22.84      9.11 o 
  -6   7   2     1486.98     1645.68     30.27 o 
  -5   7   2      326.01      356.87     13.95 o 
  -4   7   2      697.66      773.27     18.41 o 
  -3   7   2       18.71       17.75      7.03 o 
  -2   7   2       18.67       14.47      5.71 o 
  -1   7   2      270.15      281.66     11.76 o 
   0   7   2     1187.08     1142.98     19.65 o 
   1   7   2       88.61       98.22      7.62 o 
   2   7   2     2394.13     2524.68     42.66 o 
   3   7   2     1428.16     1384.67     25.74 o 
   4   7   2      762.40      762.73     31.90 o 
   5   7   2      135.36      160.35     11.40 o 
   6   7   2     3744.22     3721.88     54.79 o 
   7   7   2      287.22      267.04     14.45 o 
   8   7   2      139.52      137.56     12.00 o 
   9   7   2       37.26       36.82     10.39 o 
  10   7   2      383.39      357.22     25.45 o 
  11   7   2      272.84      279.17     31.60 o 
  12   7   2      307.08      287.30     26.90 o 
  13   7   2       95.47      104.75     22.44 o 
  14   7   2        0.24       16.23     20.36 o 
 -15   8   2       51.39       49.84     21.46 o 
 -14   8   2        5.08       13.57     19.44 o 
 -13   8   2        0.39       -8.85     17.66 o 
 -12   8   2      559.20      559.06     42.03 o 
 -11   8   2      341.57      400.25     38.91 o 
 -10   8   2      224.11      223.56     14.60 o 
  -9   8   2      326.85      350.82     16.23 o 
  -8   8   2      166.54      140.97     12.01 o 
  -7   8   2      193.31      203.90     14.93 o 
  -6   8   2     1378.78     1500.41     28.83 o 
  -5   8   2       54.35       36.70      9.42 o 
  -4   8   2      821.32      842.86     24.75 o 
  -3   8   2      908.02     1001.86     20.60 o 
  -2   8   2       49.40       57.35      9.93 o 
  -1   8   2        0.63       10.96      8.76 o 
   0   8   2      874.79      915.85     21.70 o 
   1   8   2     1740.93     1857.86     29.74 o 
   2   8   2     2646.97     2649.26     39.86 o 
   3   8   2      700.50      693.80     18.44 o 
   4   8   2      351.44      335.37     13.68 o 
   5   8   2      146.49      143.22     11.53 o 
   6   8   2     1288.42     1348.99     27.89 o 
   7   8   2     1441.80     1399.51     29.89 o 
   8   8   2        4.36        4.25     10.01 o 
   9   8   2       51.89       41.40     11.48 o 
  10   8   2      366.62      360.97     26.19 o 
  11   8   2      143.60      164.16     24.86 o 
  12   8   2      671.01      564.96     32.55 o 
  13   8   2       96.04       80.33     21.97 o 
  14   8   2        0.31      -18.92     18.92 o 
 -15   9   2        9.83        9.89     30.04 o 
 -14   9   2      205.72      267.42     27.38 o 
 -13   9   2       17.70      -16.85     17.26 o 
 -12   9   2      491.67      453.90     29.00 o 
 -11   9   2      469.45      488.75     23.65 o 
 -10   9   2     1166.64     1141.17     31.41 o 
  -9   9   2     1006.69      915.78     24.71 o 
  -8   9   2      202.06      204.52     13.60 o 
  -7   9   2       88.45       88.39     10.89 o 
  -6   9   2        7.50       11.56      9.73 o 
  -5   9   2       10.66        9.00      8.83 o 
  -4   9   2      123.90      155.14     10.39 o 
  -3   9   2      201.92      190.25      8.57 o 
  -2   9   2       26.29       19.99     10.26 o 
  -1   9   2     1332.87     1298.96     27.96 o 
   0   9   2      234.60      263.88     14.12 o 
   1   9   2      120.07      136.06     14.91 o 
   2   9   2     2957.43     3080.31     48.52 o 
   3   9   2       27.96       29.21      8.69 o 
   4   9   2      817.50      862.04     27.13 o 
   5   9   2     1533.74     1515.88     29.72 o 
   6   9   2     2033.97     2125.22     37.56 o 
   7   9   2      105.21      116.14     12.17 o 
   8   9   2     2226.10     2186.98     42.11 o 
   9   9   2     1967.08     1952.39     38.30 o 
  10   9   2        4.56      -12.97     12.97 o 
  11   9   2      474.94      487.42     38.98 o 
  12   9   2       40.65       40.89     20.21 o 
  13   9   2      187.67      186.26     25.69 o 
  14   9   2        0.36        6.09     20.06 o 
 -15  10   2       21.93       23.61     21.49 o 
 -14  10   2       69.07       76.66     22.34 o 
 -13  10   2       96.66       73.33     21.76 o 
 -12  10   2      884.83      900.51     37.48 o 
 -11  10   2      401.11      412.64     25.99 o 
 -10  10   2     1425.90     1431.14     32.32 o 
  -9  10   2      693.68      627.51     21.37 o 
  -8  10   2      837.95      814.45     23.02 o 
  -7  10   2       55.07       39.86     10.39 o 
  -6  10   2      764.55      744.63     20.53 o 
  -5  10   2       58.98       62.46      9.78 o 
  -4  10   2      872.45     1003.16     22.34 o 
  -3  10   2      456.84      424.09     18.40 o 
  -2  10   2      104.53      101.00     11.80 o 
  -1  10   2     2891.99     2938.91     76.50 o 
   0  10   2     1401.61     1423.50     30.08 o 
   1  10   2     1153.73     1103.38     21.90 o 
   2  10   2      152.79      181.84     16.35 o 
   3  10   2      113.16      131.39     17.04 o 
   4  10   2     1966.68     2021.49     35.39 o 
   5  10   2      362.15      395.25     15.89 o 
   6  10   2      463.35      455.72     17.40 o 
   7  10   2      372.29      379.84     17.24 o 
   8  10   2     4134.07     4027.78     62.49 o 
   9  10   2       50.97       71.70     14.15 o 
  10  10   2      235.00      274.21     20.27 o 
  11  10   2       90.18      110.35     21.16 o 
  12  10   2        2.95        9.75     18.29 o 
  13  10   2      110.19      101.26     22.49 o 
  14  10   2       15.22       34.02     21.76 o 
 -14  11   2      204.75      213.39     26.55 o 
 -13  11   2        3.11       37.74     20.00 o 
 -12  11   2        5.97        1.71     27.63 o 
 -11  11   2       67.02       70.83     16.33 o 
 -10  11   2      869.51      870.66     28.62 o 
  -9  11   2       65.14       54.91     12.79 o 
  -8  11   2        6.25       35.03     11.18 o 
  -7  11   2       74.28       83.42     16.04 o 
  -6  11   2     1102.25     1132.17     25.47 o 
  -5  11   2      200.23      205.03     12.18 o 
  -4  11   2      403.23      373.44     13.66 o 
  -3  11   2     2522.58     2486.27     45.53 o 
  -2  11   2     1176.97      994.76     39.64 o 
  -1  11   2     1011.16     1078.34     26.80 o 
   0  11   2     1106.89     1196.85     30.61 o 
   1  11   2      149.12      145.62     10.40 o 
   2  11   2       28.28       24.03      8.06 o 
   3  11   2       48.80       25.92      8.96 o 
   4  11   2      449.10      509.50     17.24 o 
   5  11   2      947.98     1026.56     30.19 o 
   6  11   2     2301.60     2194.29     39.63 o 
   7  11   2        0.29        0.00     11.36 o 
   8  11   2      207.68      217.22     15.90 o 
   9  11   2     2227.47     2314.43     47.55 o 
  10  11   2       31.21       23.37     15.45 o 
  11  11   2        2.99       23.53     18.40 o 
  12  11   2      400.33      440.33     36.66 o 
  13  11   2      208.00      234.13     27.13 o 
 -14  12   2       18.39       -6.80     19.65 o 
 -13  12   2       84.87       67.36     23.42 o 
 -12  12   2       21.10        4.35     18.44 o 
 -11  12   2        1.44       12.94     15.05 o 
 -10  12   2      190.64      185.78     15.99 o 
  -9  12   2       36.81       60.97     13.01 o 
  -8  12   2      634.47      655.88     21.75 o 
  -7  12   2      165.48      168.73     16.44 o 
  -6  12   2     1205.37     1206.06     27.00 o 
  -5  12   2      319.17      284.62     13.78 o 
  -4  12   2        1.70       -7.26      7.26 o 
  -3  12   2       53.96       51.25     12.71 o 
  -2  12   2       28.60       38.28     11.13 o 
  -1  12   2     1655.78     1660.67     34.90 o 
   0  12   2     3676.51     3676.93     60.52 o 
   1  12   2     1027.03     1092.07     30.48 o 
   2  12   2        2.56        6.19      7.75 o 
   3  12   2     1911.90     1923.67     34.35 o 
   4  12   2     1841.12     1798.57     40.58 o 
   5  12   2      206.99      223.79     14.22 o 
   6  12   2     2485.58     2323.28     41.96 o 
   7  12   2     1237.90     1210.34     32.41 o 
   8  12   2     1253.25     1199.85     30.44 o 
   9  12   2      353.21      388.14     23.88 o 
  10  12   2       39.39       43.37     15.84 o 
  11  12   2       17.92       31.75     19.73 o 
  12  12   2      113.54      165.65     24.54 o 
  13  12   2       44.20       49.78     22.46 o 
 -14  13   2       12.55        1.00     19.11 o 
 -13  13   2      421.39      394.57     29.67 o 
 -12  13   2       14.56       -0.91     17.61 o 
 -11  13   2       10.12       10.43     15.23 o 
 -10  13   2      143.23      151.77     18.65 o 
  -9  13   2       12.52       -5.57     11.54 o 
  -8  13   2       80.44       58.72     12.46 o 
  -7  13   2     1377.62     1387.70     30.70 o 
  -6  13   2      253.56      251.48     14.73 o 
  -5  13   2       14.94        9.06     10.11 o 
  -4  13   2       21.85       21.73      7.92 o 
  -3  13   2      101.79       85.83     13.06 o 
  -2  13   2       14.26       -1.36     10.39 o 
  -1  13   2      788.10      761.85     23.49 o 
   0  13   2       34.50       30.21     10.89 o 
   1  13   2     1145.43     1138.20     22.83 o 
   2  13   2        0.31       11.68      7.96 o 
   3  13   2        3.46        0.48      8.82 o 
   4  13   2      237.01      261.57     14.24 o 
   5  13   2      313.05      326.08     16.32 o 
   6  13   2     1865.92     1793.19     36.31 o 
   7  13   2      286.90      268.23     16.95 o 
   8  13   2       38.86       67.77     18.78 o 
   9  13   2      197.15      209.04     19.67 o 
  10  13   2       24.99       22.82     15.35 o 
  11  13   2       14.81        9.80     17.76 o 
  12  13   2       47.39       76.44     21.75 o 
  13  13   2       19.33       30.98     19.96 o 
 -13  14   2       23.40       55.70     20.24 o 
 -12  14   2       62.21       93.97     21.05 o 
 -11  14   2       38.80       28.14     16.24 o 
 -10  14   2       19.75       19.49     13.20 o 
  -9  14   2       12.01       14.57     12.29 o 
  -8  14   2       27.36        8.26     11.60 o 
  -7  14   2      569.10      555.86     20.42 o 
  -6  14   2     2070.72     2095.97     39.00 o 
  -5  14   2        3.14      -15.47     15.47 o 
  -4  14   2      268.73      257.53     17.56 o 
  -3  14   2       18.02       25.57     12.29 o 
  -2  14   2      110.20      119.66     14.21 o 
  -1  14   2      101.41       91.14     13.27 o 
   0  14   2      942.53      960.53     30.06 o 
   1  14   2      109.87      130.79     13.67 o 
   2  14   2      364.77      314.93     23.20 o 
   3  14   2      133.71      145.28     12.03 o 
   4  14   2      262.88      287.91     15.34 o 
   5  14   2      418.76      472.71     30.47 o 
   6  14   2      385.19      376.36     21.29 o 
   7  14   2      248.94      203.58     16.67 o 
   8  14   2       19.91        4.26     12.82 o 
   9  14   2      127.49      160.48     16.46 o 
  10  14   2        7.31        5.01     14.97 o 
  11  14   2       71.15       89.94     20.74 o 
  12  14   2       29.35       34.84     20.80 o 
 -13  15   2      114.12      122.85     28.48 o 
 -12  15   2       22.22       19.80     31.39 o 
 -11  15   2       74.14       70.57     20.55 o 
 -10  15   2       40.70       35.07     15.92 o 
  -9  15   2       25.23       38.67     15.55 o 
  -8  15   2      523.20      519.95     24.38 o 
  -7  15   2        1.42       -8.53     13.50 o 
  -6  15   2      117.62      103.74     15.79 o 
  -5  15   2      418.46      421.61     24.51 o 
  -4  15   2      320.03      316.68     30.06 o 
  -3  15   2        7.07       -7.84     12.55 o 
  -2  15   2      314.38      318.51     18.28 o 
  -1  15   2       90.92       94.79     13.98 o 
   0  15   2      337.96      352.89     22.72 o 
   1  15   2      345.74      396.68     33.35 o 
   2  15   2     1367.50     1347.64     27.42 o 
   3  15   2       35.99       51.30     10.51 o 
   4  15   2      943.51      886.10     43.63 o 
   5  15   2     1662.06     1681.52     35.07 o 
   6  15   2     2921.77     3023.69     52.17 o 
   7  15   2      439.75      394.67     19.70 o 
   8  15   2      452.42      469.94     21.55 o 
   9  15   2       12.65      -12.96     13.13 o 
  10  15   2      169.01      178.63     19.81 o 
  11  15   2        4.79       15.02     19.60 o 
  12  15   2       10.19       -4.16     20.38 o 
 -12  16   2        0.02       -4.12     23.59 o 
 -11  16   2       46.82      101.83     32.19 o 
 -10  16   2      135.01      140.06     18.68 o 
  -9  16   2       54.95       55.50     16.62 o 
  -8  16   2      427.19      474.84     24.48 o 
  -7  16   2      519.81      494.54     24.34 o 
  -6  16   2       77.64       51.22     15.20 o 
  -5  16   2     1917.31     1932.00     43.76 o 
  -4  16   2      571.88      548.86     24.00 o 
  -3  16   2       35.28       11.77     13.76 o 
  -2  16   2        9.24      -11.24     14.32 o 
  -1  16   2      122.69      147.68     19.79 o 
   0  16   2      379.60      362.77     20.19 o 
   1  16   2       19.79        0.52     12.64 o 
   2  16   2      358.55      388.43     20.22 o 
   3  16   2      461.53      476.12     31.82 o 
   4  16   2       25.67       24.58     16.90 o 
   5  16   2        0.43        5.33     11.68 o 
   6  16   2       56.15       90.94     14.07 o 
   7  16   2      268.90      283.47     23.04 o 
   8  16   2      200.76      228.28     17.87 o 
   9  16   2        0.33       25.37     13.99 o 
  10  16   2       41.89       38.30     17.15 o 
  11  16   2        0.13        9.86     22.82 o 
 -12  17   2      149.18      170.78     29.89 o 
 -11  17   2       51.58       54.03     20.61 o 
 -10  17   2      179.81      213.28     21.04 o 
  -9  17   2       57.29       69.74     17.69 o 
  -8  17   2      467.47      475.43     32.55 o 
  -7  17   2      871.33      797.51     34.90 o 
  -6  17   2      100.62      133.44     17.72 o 
  -5  17   2        4.04        4.49     13.74 o 
  -4  17   2       75.14       64.67     17.01 o 
  -3  17   2       65.23       59.32     14.75 o 
  -2  17   2      243.83      262.60     18.77 o 
  -1  17   2       48.58       53.88     15.80 o 
   0  17   2      337.09      316.19     21.15 o 
   1  17   2      272.41      258.87     18.20 o 
   2  17   2      328.68      383.38     50.15 o 
   3  17   2       25.98       15.39     17.83 o 
   4  17   2      778.73      683.03     44.26 o 
   5  17   2       67.09       82.55     20.43 o 
   6  17   2       15.79       -4.86     18.34 o 
   7  17   2       14.09       20.41     20.47 o 
   8  17   2       26.84        1.46     15.15 o 
   9  17   2        3.28        9.34     15.75 o 
  10  17   2        2.24       -0.99     18.04 o 
  11  17   2       63.67       67.87     26.19 o 
 -11  18   2        0.44       -7.47     18.96 o 
 -10  18   2      248.55      262.66     22.25 o 
  -9  18   2        9.55       25.66     24.56 o 
  -8  18   2      209.50      203.37     27.96 o 
  -7  18   2        2.62      -14.81     14.81 o 
  -6  18   2       70.90       64.13     16.28 o 
  -5  18   2      475.03      431.47     28.45 o 
  -4  18   2      137.21      161.65     22.73 o 
  -3  18   2       73.58       43.44     20.83 o 
  -2  18   2       97.77       85.78     20.35 o 
  -1  18   2       10.39        5.23     16.83 o 
   0  18   2        6.38        7.32     16.86 o 
   1  18   2     1078.63     1039.92     38.86 o 
   2  18   2       83.63       96.58     20.58 o 
   3  18   2      251.59      199.77     23.47 o 
   4  18   2      139.20      124.05     21.35 o 
   5  18   2       19.82        5.25     18.64 o 
   6  18   2      151.11      111.94     30.49 o 
   7  18   2       72.43       32.56     19.35 o 
   8  18   2        4.02        7.25     18.86 o 
   9  18   2        0.10       37.20     23.38 o 
  10  18   2       79.97       50.89     25.87 o 
 -10  19   2      152.98      149.11     29.98 o 
  -9  19   2      260.23      303.61     33.64 o 
  -8  19   2      101.26      116.45     22.34 o 
  -7  19   2      177.23      178.14     23.74 o 
  -6  19   2       29.83       18.92     18.86 o 
  -5  19   2       55.27       37.22     21.81 o 
  -4  19   2      177.74      126.47     22.75 o 
  -3  19   2      495.69      515.30     30.73 o 
  -2  19   2      115.75      134.14     22.02 o 
  -1  19   2      438.49      471.55     29.72 o 
   0  19   2      402.07      376.52     27.60 o 
   1  19   2      197.76      173.31     23.48 o 
   2  19   2      396.81      330.38     36.66 o 
   3  19   2       10.21       17.48     19.49 o 
   4  19   2       57.42       71.66     21.28 o 
   5  19   2        0.43        7.98     18.48 o 
   6  19   2       65.11       73.95     21.43 o 
   7  19   2        2.60      -21.17     23.69 o 
   8  19   2      247.75      279.76     27.23 o 
   9  19   2        3.52       -3.54     23.12 o 
  -9  20   2      295.81      321.74     29.12 o 
  -8  20   2        1.24       17.88     20.04 o 
  -7  20   2        1.56        6.26     20.56 o 
  -6  20   2       78.71       42.40     21.56 o 
  -5  20   2      114.30       61.17     21.50 o 
  -4  20   2       69.72       95.19     21.77 o 
  -3  20   2        0.44        2.81     18.90 o 
  -2  20   2      387.29      369.43     29.03 o 
  -1  20   2        1.40       -8.79     18.27 o 
   0  20   2      586.47      581.20     32.50 o 
   1  20   2      270.99      230.32     27.06 o 
   2  20   2     1516.83     1505.02     49.53 o 
   3  20   2       60.16       47.88     27.18 o 
   4  20   2      806.71      803.23     38.26 o 
   5  20   2        2.11       -2.13     19.22 o 
   6  20   2       50.71       17.37     22.45 o 
   7  20   2        0.08      -17.13     19.35 o 
   8  20   2      115.16      108.34     23.73 o 
  -9  21   2      161.30      127.60     52.03 o 
  -8  21   2        2.00       16.45     22.57 o 
  -7  21   2       16.83      -18.47     18.47 o 
  -6  21   2      161.73      110.81     23.66 o 
  -5  21   2       53.98        7.98     19.88 o 
  -4  21   2      348.98      284.85     32.52 o 
  -3  21   2      369.01      378.27     29.65 o 
  -2  21   2       35.20       15.37     20.22 o 
  -1  21   2        0.02      -13.80     23.07 o 
   0  21   2      157.57      128.23     23.60 o 
   1  21   2      538.27      496.20     33.88 o 
   2  21   2       13.41       31.28     20.00 o 
   3  21   2      390.69      426.02     31.23 o 
   4  21   2      127.11      137.71     24.47 o 
   5  21   2       20.25       11.16     30.48 o 
   6  21   2      113.06      130.36     24.30 o 
   7  21   2        9.25       10.07     21.81 o 
   8  21   2       42.95       13.63     47.08 o 
  -7  22   2       29.45       36.31     21.87 o 
  -6  22   2       70.75       50.20     22.07 o 
  -5  22   2        0.51      -19.24     19.24 o 
  -4  22   2       25.74       14.83     21.23 o 
  -3  22   2      202.35      193.41     26.29 o 
  -2  22   2       46.83       35.33     21.97 o 
  -1  22   2      112.72       74.30     22.61 o 
   0  22   2        5.61      -12.06     19.38 o 
   1  22   2        5.23       27.28     21.05 o 
   2  22   2      450.41      469.30     32.96 o 
   3  22   2        7.20        0.69     21.34 o 
   4  22   2      204.85      222.34     27.30 o 
   5  22   2       12.70        3.88     21.22 o 
   6  22   2       29.19       41.61     22.18 o 
  -6  23   2        9.88       20.35     21.95 o 
  -5  23   2       16.27       23.63     23.96 o 
  -4  23   2        0.00       16.84     22.07 o 
  -3  23   2        1.24       11.31     21.61 o 
  -2  23   2       16.76       -4.75     20.27 o 
  -1  23   2      103.54       57.15     32.19 o 
   0  23   2       42.39        3.67     21.07 o 
   1  23   2       47.50       -7.88     21.03 o 
   2  23   2      441.79      476.73     34.59 o 
   3  23   2       39.34       61.74     23.80 o 
   4  23   2      141.97      140.47     25.74 o 
   5  23   2      204.67      213.61     28.32 o 
  -4  24   2      272.84      225.44     29.29 o 
  -3  24   2      257.08      275.92     33.43 o 
  -2  24   2        4.72        2.43     21.12 o 
  -1  24   2        1.06        1.13     21.53 o 
   0  24   2       54.07       35.75     22.88 o 
   1  24   2      113.21      109.06     26.07 o 
   2  24   2        0.06       13.98     22.29 o 
   3  24   2        4.65       -8.95     21.90 o 
 -16   1   3        0.57       13.88     21.66 o 
 -15   1   3      141.88      164.49     24.80 o 
 -14   1   3       37.96       34.09     19.86 o 
 -13   1   3      204.00      175.81     23.13 o 
 -12   1   3       27.70        0.44     18.23 o 
 -11   1   3      453.40      541.30     27.93 o 
 -10   1   3      777.19      788.20     19.47 o 
  -9   1   3      924.97      911.49     21.58 o 
  -8   1   3      599.33      620.62     17.84 o 
  -7   1   3     3493.90     3856.56     61.21 o 
  -6   1   3     2778.47     2764.06     45.04 o 
  -5   1   3     1277.74     1220.11     22.06 o 
  -4   1   3      178.37      215.66     10.96 o 
  -3   1   3     6323.85     5957.81     74.59 o 
  -2   1   3    10136.73     9949.45    110.97 o 
  -1   1   3     8159.49     8366.18    114.61 o 
   0   1   3     9455.06     8902.17     93.21 o 
   1   1   3     6066.79     6050.81     75.10 o 
   2   1   3      280.81      290.45      9.36 o 
   3   1   3     1805.94     1943.23     29.56 o 
   4   1   3      935.74      876.01     18.52 o 
   5   1   3      312.07      379.92     13.37 o 
   6   1   3     1393.13     1385.70     25.66 o 
   7   1   3      681.65      678.87     20.50 o 
   8   1   3       51.99       51.69      9.81 o 
   9   1   3      656.81      635.35     38.53 o 
  10   1   3       24.43       24.49     16.61 o 
  11   1   3      100.79       63.21     19.51 o 
  12   1   3      154.00      163.70     23.66 o 
  13   1   3        0.09       19.93     19.85 o 
  14   1   3      529.99      492.98     33.87 o 
  15   1   3       21.61       51.29     22.42 o 
 -16   2   3       88.25      120.95     25.03 o 
 -15   2   3       12.62       25.88     20.60 o 
 -14   2   3      265.70      225.26     27.75 o 
 -13   2   3        2.10       -5.21     17.18 o 
 -12   2   3     1547.08     1581.84     47.45 o 
 -11   2   3     2346.61     2308.43     55.94 o 
 -10   2   3      161.00      167.48     13.75 o 
  -9   2   3      821.35      809.42     22.42 o 
  -8   2   3     2486.91     2360.23     37.98 o 
  -7   2   3     2005.08     2074.94     34.49 o 
  -6   2   3     1505.47     1686.69     29.08 o 
  -5   2   3      471.95      428.17     13.12 o 
  -4   2   3      363.99      316.14     10.28 o 
  -3   2   3     1037.93      867.43     16.34 o 
  -2   2   3     4563.89     4312.64     50.71 o 
  -1   2   3    32540.96    31821.45    349.72 o 
   0   2   3     2294.57     2250.00     28.28 o 
   1   2   3    45789.50    45496.70    531.89 o 
   2   2   3      801.76      859.49     16.28 o 
   3   2   3       54.48       42.20      6.61 o 
   4   2   3      144.59      172.18      9.83 o 
   5   2   3     3727.78     3755.09     52.85 o 
   6   2   3     1377.20     1382.20     26.05 o 
   7   2   3     1500.10     1470.38     29.06 o 
   8   2   3      724.29      722.75     27.82 o 
   9   2   3      288.95      292.57     21.92 o 
  10   2   3        5.49       17.95     16.14 o 
  11   2   3      100.02       83.67     20.93 o 
  12   2   3        1.95       -2.93     19.16 o 
  13   2   3       34.22        3.21     18.56 o 
  14   2   3       14.82       -3.55     18.69 o 
  15   2   3        0.17       10.44     21.32 o 
 -16   3   3       68.32       80.71     23.21 o 
 -15   3   3        2.84        7.11     19.70 o 
 -14   3   3       62.12       50.64     20.03 o 
 -13   3   3       82.86       47.60     19.78 o 
 -12   3   3      832.64      820.42     35.13 o 
 -11   3   3      111.14      114.86     15.24 o 
 -10   3   3      586.40      620.98     17.79 o 
  -9   3   3       19.11       20.82     10.05 o 
  -8   3   3     1447.09     1397.16     27.03 o 
  -7   3   3       54.22       40.43      9.41 o 
  -6   3   3     1392.53     1518.21     27.51 o 
  -5   3   3      328.06      398.92     17.17 o 
  -4   3   3      880.42      908.65     21.42 o 
  -3   3   3    17038.52    17701.72    210.63 o 
  -2   3   3      473.58      422.81     11.73 o 
  -1   3   3    56467.82    53736.08    583.34 o 
   0   3   3     6870.52     6664.79     82.28 o 
   1   3   3     2034.98     1994.28     34.13 o 
   2   3   3     6200.05     5729.77     72.69 o 
   3   3   3     1597.23     1421.61     23.86 o 
   4   3   3      542.39      484.58     14.82 o 
   5   3   3       22.27       -4.37      8.00 o 
   6   3   3      266.09      236.48     12.39 o 
   7   3   3      914.89      822.49     27.98 o 
   8   3   3      272.42      259.14     11.50 o 
   9   3   3      113.19       95.74     12.28 o 
  10   3   3       15.41       16.06     16.54 o 
  11   3   3      575.94      546.34     30.77 o 
  12   3   3      171.31      157.11     24.16 o 
  13   3   3       20.18       41.57     20.12 o 
  14   3   3       46.80       44.55     21.24 o 
  15   3   3       12.01       31.97     27.20 o 
 -16   4   3       44.14       13.90     20.92 o 
 -15   4   3       11.40       17.88     20.13 o 
 -14   4   3      193.07      211.59     43.92 o 
 -13   4   3      189.71      178.71     24.55 o 
 -12   4   3      579.02      576.78     35.77 o 
 -11   4   3      187.91      202.31     21.35 o 
 -10   4   3        4.08       12.46     11.21 o 
  -9   4   3      746.78      729.60     19.46 o 
  -8   4   3     5060.54     5076.07     70.18 o 
  -7   4   3      610.40      702.19     20.39 o 
  -6   4   3        4.24        1.79      8.53 o 
  -5   4   3      192.56      173.83     11.67 o 
  -4   4   3    13373.95    13400.14    162.24 o 
  -3   4   3     1228.33     1288.90     21.71 o 
  -2   4   3       21.17       12.94      5.69 o 
  -1   4   3    24035.14    23459.83    276.79 o 
   0   4   3      179.41      168.67      7.34 o 
   1   4   3      531.22      640.25     18.88 o 
   2   4   3      739.35      721.26     21.83 o 
   3   4   3     5010.07     5136.28     67.49 o 
   4   4   3      162.08      166.13     10.57 o 
   5   4   3      278.09      249.85     12.21 o 
   6   4   3     2674.65     2617.74     41.02 o 
   7   4   3       11.87        8.77      9.56 o 
   8   4   3        0.08        5.58      8.49 o 
   9   4   3        0.81      -14.74     14.74 o 
  10   4   3      557.05      486.43     27.93 o 
  11   4   3      317.78      323.92     32.36 o 
  12   4   3      335.64      247.23     26.28 o 
  13   4   3      156.71      176.54     26.01 o 
  14   4   3       73.84       45.33     20.80 o 
 -16   5   3      426.03      476.75     34.58 o 
 -15   5   3      282.02      259.61     27.20 o 
 -14   5   3      253.16      246.82     26.77 o 
 -13   5   3       76.79       64.02     20.41 o 
 -12   5   3     1536.90     1444.22     45.82 o 
 -11   5   3      209.26      244.91     31.74 o 
 -10   5   3     1032.25     1018.55     24.25 o 
  -9   5   3        0.05       -8.55      8.55 o 
  -8   5   3       24.39       28.42      8.97 o 
  -7   5   3     3816.22     4014.14     57.62 o 
  -6   5   3     6081.14     6432.27     84.54 o 
  -5   5   3      554.48      545.97     21.06 o 
  -4   5   3     3055.63     3195.85     45.05 o 
  -3   5   3      811.66      887.40     17.57 o 
  -2   5   3      238.35      248.64      9.02 o 
  -1   5   3       29.74       36.24      6.51 o 
   0   5   3       12.36       11.44      5.00 o 
   1   5   3     5254.31     5490.53     70.38 o 
   2   5   3    15805.77    16181.96    194.46 o 
   3   5   3    14210.60    13836.21    168.22 o 
   4   5   3       47.09       31.34      8.84 o 
   5   5   3     4867.43     4566.12     63.32 o 
   6   5   3       82.71       93.22     10.50 o 
   7   5   3      247.55      259.20     16.25 o 
   8   5   3       31.32       26.25     11.08 o 
   9   5   3      134.19      120.84     14.05 o 
  10   5   3      148.62      152.57     20.81 o 
  11   5   3       28.97       27.46     22.26 o 
  12   5   3        6.69      -17.64     17.64 o 
  13   5   3      186.43      200.38     26.36 o 
  14   5   3       33.07       30.78     20.83 o 
 -16   6   3        3.54       16.91     21.07 o 
 -15   6   3        4.10      -12.04     19.77 o 
 -14   6   3      424.86      440.58     30.88 o 
 -13   6   3       14.16       14.81     18.95 o 
 -12   6   3      706.78      599.16     58.79 o 
 -11   6   3      796.86      838.46     28.41 o 
 -10   6   3      913.71      948.14     24.07 o 
  -9   6   3     1518.41     1464.45     29.88 o 
  -8   6   3       42.23       66.13     10.25 o 
  -7   6   3     2855.66     2861.57     44.72 o 
  -6   6   3     1380.46     1339.10     26.70 o 
  -5   6   3     2753.57     2956.13     44.24 o 
  -4   6   3       98.75      117.60      9.80 o 
  -3   6   3     1501.36     1494.27     25.30 o 
  -2   6   3      399.55      383.51     11.35 o 
  -1   6   3     1792.29     1810.82     36.94 o 
   2   6   3     2893.23     3092.52     73.27 o 
   3   6   3     3691.67     3802.10     53.39 o 
   4   6   3     1974.99     1983.48     33.39 o 
   5   6   3     3292.35     3195.18     48.19 o 
   6   6   3       61.24       54.12      9.95 o 
   7   6   3     3208.82     3136.88     66.11 o 
   8   6   3      209.27      228.15     13.39 o 
   9   6   3      515.07      518.22     23.33 o 
  10   6   3        0.02       13.73     16.55 o 
  11   6   3        4.07       57.97     18.93 o 
  12   6   3        5.26       17.02     19.36 o 
  13   6   3        3.01        7.78     18.96 o 
  14   6   3      196.55      238.00     28.39 o 
 -16   7   3       12.48       50.96     30.18 o 
 -15   7   3        2.46       -1.52     18.44 o 
 -14   7   3        0.00       -2.51     18.91 o 
 -13   7   3      241.28      228.78     25.40 o 
 -12   7   3        1.15      -17.95     17.95 o 
 -11   7   3     1163.07     1093.13     50.83 o 
 -10   7   3      113.12       90.75     12.93 o 
  -9   7   3      221.35      253.62     14.48 o 
  -8   7   3      137.42      134.47     11.96 o 
  -7   7   3     1113.43     1149.48     25.01 o 
  -6   7   3        1.74        9.35      9.33 o 
  -5   7   3      238.47      271.10     13.57 o 
  -4   7   3    16798.42    18053.03    217.54 o 
  -3   7   3      351.32      324.34     14.63 o 
  -2   7   3     2680.00     2621.79     34.53 o 
  -1   7   3      546.55      526.99     12.58 o 
   0   7   3      391.82      449.22     12.81 o 
   1   7   3     4813.09     5006.23     66.29 o 
   2   7   3     3552.87     3887.60     54.13 o 
   3   7   3      735.88      875.87     21.98 o 
   4   7   3     1920.52     1996.54     34.21 o 
   5   7   3      102.88       77.65     10.78 o 
   6   7   3       16.32       29.65      9.61 o 
   7   7   3     1194.06     1095.32     46.46 o 
   8   7   3      321.66      370.16     16.81 o 
   9   7   3       88.16      115.55     18.00 o 
  10   7   3       44.35       54.42     19.16 o 
  11   7   3      448.85      410.02     28.83 o 
  12   7   3      184.10      166.10     24.05 o 
  13   7   3        0.24       -4.24     18.44 o 
  14   7   3       68.62      111.42     23.34 o 
 -15   8   3       73.84       69.48     24.16 o 
 -14   8   3      367.01      358.15     31.83 o 
 -13   8   3      352.30      334.49     27.65 o 
 -12   8   3      128.40      111.46     21.60 o 
 -11   8   3     3013.32     3084.22     66.14 o 
 -10   8   3     2531.10     2538.90     44.81 o 
  -9   8   3       32.00       35.70     11.31 o 
  -8   8   3        2.63        1.43      9.42 o 
  -7   8   3      395.12      438.93     16.34 o 
  -6   8   3      844.53      822.78     21.08 o 
  -5   8   3       36.11       12.11      9.11 o 
  -4   8   3      952.55      938.91     21.12 o 
  -3   8   3       89.59       82.84      9.72 o 
  -2   8   3      197.59      201.73      9.37 o 
  -1   8   3     3285.06     3409.35     54.15 o 
   0   8   3     7717.43     7802.96     90.66 o 
   2   8   3      587.56      638.05     18.66 o 
   3   8   3      399.78      454.89     15.33 o 
   4   8   3     2586.12     2725.15     43.08 o 
   5   8   3     4915.53     4699.81     66.63 o 
   6   8   3     2089.64     2108.35     37.42 o 
   7   8   3     3894.85     3780.79     57.89 o 
   8   8   3        8.96      -10.69     10.69 o 
   9   8   3      557.65      531.59     23.59 o 
  10   8   3      771.43      736.55     33.86 o 
  11   8   3     1905.25     1970.33     55.33 o 
  12   8   3      369.73      344.56     49.53 o 
  13   8   3       49.66       54.08     30.67 o 
  14   8   3       65.41       43.08     22.61 o 
 -15   9   3        3.29      -12.89     21.55 o 
 -14   9   3      221.84      255.78     32.01 o 
 -13   9   3       71.13       48.71     33.44 o 
 -12   9   3      170.90      223.96     23.65 o 
 -11   9   3       11.85      -12.63     14.09 o 
 -10   9   3        5.76      -10.80     10.80 o 
  -9   9   3      244.98      214.42     14.92 o 
  -8   9   3        1.48       17.46     11.82 o 
  -7   9   3      721.37      748.21     21.23 o 
  -6   9   3     1238.21     1284.97     26.94 o 
  -5   9   3      780.91      839.98     26.35 o 
  -4   9   3     1048.15     1079.63     23.29 o 
  -2   9   3       24.56       22.74     11.81 o 
  -1   9   3        0.61        4.67     10.13 o 
   1   9   3      108.88      104.38     13.30 o 
   2   9   3      536.22      606.85     19.29 o 
   3   9   3     2804.74     3060.31     46.85 o 
   4   9   3      612.00      639.69     21.19 o 
   5   9   3      846.32      859.35     30.32 o 
   6   9   3       94.23       97.84     11.79 o 
   7   9   3        0.65       26.66     11.12 o 
   8   9   3     1105.66     1160.95     28.64 o 
   9   9   3     3094.30     3067.43     58.85 o 
  10   9   3       31.31       53.48     19.50 o 
  11   9   3       43.20       71.79     27.27 o 
  12   9   3       11.79       46.42     19.90 o 
  13   9   3       92.82      157.90     24.94 o 
  14   9   3       78.87       81.07     23.93 o 
 -15  10   3       72.25       70.86     22.39 o 
 -14  10   3       14.25        7.63     19.01 o 
 -13  10   3       17.61       29.48     19.46 o 
 -12  10   3     1077.59      986.11     39.16 o 
 -11  10   3        1.83       41.30     15.37 o 
 -10  10   3      310.34      321.57     17.55 o 
  -9  10   3        7.91        2.00     11.44 o 
  -8  10   3      416.66      404.33     17.58 o 
  -7  10   3      198.59      186.69     13.28 o 
  -6  10   3       70.80       60.37     10.36 o 
  -5  10   3       67.97       46.62      9.52 o 
  -4  10   3      341.06      358.06     13.79 o 
  -3  10   3     1583.77     1623.01     34.48 o 
  -2  10   3     3675.15     3623.64     59.07 o 
  -1  10   3     1186.88     1090.03     27.33 o 
   0  10   3      262.60      216.18     14.32 o 
   1  10   3      445.78      429.58     17.27 o 
   2  10   3     1177.81     1355.35     26.78 o 
   3  10   3      246.39      261.11     19.48 o 
   4  10   3     1166.84     1206.28     34.35 o 
   5  10   3      155.95      144.50     12.46 o 
   6  10   3      790.33      812.67     32.59 o 
   7  10   3     1361.59     1496.36     32.64 o 
   8  10   3      527.57      495.20     20.27 o 
   9  10   3      667.02      712.36     27.97 o 
  10  10   3       28.78       32.82     15.90 o 
  11  10   3      438.04      440.48     30.23 o 
  12  10   3        4.74       -7.85     18.90 o 
  13  10   3       10.46       19.03     23.42 o 
 -14  11   3      246.92      260.64     34.92 o 
 -13  11   3       59.81       25.59     19.60 o 
 -12  11   3        9.73        8.72     25.20 o 
 -11  11   3      208.70      220.81     20.07 o 
 -10  11   3      200.02      186.83     15.61 o 
  -9  11   3     1992.39     2018.01     39.31 o 
  -8  11   3       20.06       29.66     11.69 o 
  -7  11   3       61.02       45.56     15.42 o 
  -6  11   3        2.73        3.97      9.41 o 
  -5  11   3        4.13       -1.27      9.24 o 
  -4  11   3      629.36      687.84     19.20 o 
  -3  11   3       29.09        9.34     15.98 o 
  -2  11   3      286.60      303.81     25.55 o 
  -1  11   3      162.55      173.49     14.26 o 
   0  11   3      625.29      595.09     26.34 o 
   1  11   3      930.52      898.15     31.02 o 
   2  11   3      557.80      591.15     18.57 o 
   3  11   3      456.32      442.37     16.08 o 
   4  11   3        4.28       23.75      9.64 o 
   5  11   3      819.39      798.62     22.41 o 
   6  11   3     3047.01     3098.85     51.00 o 
   7  11   3     2216.76     2166.38     41.24 o 
   8  11   3      958.28      982.00     27.85 o 
   9  11   3     3067.26     3154.23     61.45 o 
  10  11   3      591.06      541.94     25.81 o 
  11  11   3       40.00       36.46     19.87 o 
  12  11   3      105.60       88.99     22.28 o 
  13  11   3        0.77       15.93     20.57 o 
 -14  12   3       26.02       17.29     22.52 o 
 -13  12   3      225.50      266.66     26.62 o 
 -12  12   3        3.84       16.08     17.87 o 
 -11  12   3      680.87      557.36     26.13 o 
 -10  12   3      171.15      167.45     15.57 o 
  -9  12   3       33.73       39.21     12.57 o 
  -8  12   3        9.73        9.82     11.60 o 
  -7  12   3      126.33      138.59     13.09 o 
  -6  12   3        0.02        1.59      9.45 o 
  -5  12   3     1109.41     1039.95     23.70 o 
  -4  12   3       77.54       78.03      8.82 o 
  -3  12   3      195.21      208.55     16.83 o 
  -2  12   3        0.00       -8.27     10.26 o 
   0  12   3        0.12       -7.42     10.76 o 
   1  12   3      206.00      218.10     10.88 o 
   2  12   3       37.44       32.20      8.48 o 
   3  12   3        8.81       -2.94     11.08 o 
   4  12   3        8.53        7.53      9.55 o 
   5  12   3     1122.05     1086.28     26.76 o 
   6  12   3      226.27      232.27     15.85 o 
   7  12   3      213.71      192.62     15.75 o 
   8  12   3      272.98      292.00     18.08 o 
   9  12   3      190.77      199.40     19.30 o 
  10  12   3        3.09       27.91     15.82 o 
  11  12   3      173.07      126.71     22.80 o 
  12  12   3      295.51      363.87     40.95 o 
  13  12   3        7.72       -7.47     20.10 o 
 -14  13   3        0.18      -17.08     19.06 o 
 -13  13   3      293.07      282.13     26.43 o 
 -12  13   3        1.49       17.21     18.38 o 
 -11  13   3       36.48       19.95     23.81 o 
 -10  13   3      250.32      231.33     17.18 o 
  -9  13   3        2.31       20.06     14.23 o 
  -8  13   3      693.12      667.73     22.46 o 
  -7  13   3       52.90       59.94     12.87 o 
  -6  13   3      150.97      162.90     12.82 o 
  -5  13   3       34.89       28.59      9.13 o 
  -4  13   3      893.11      872.79     27.33 o 
  -3  13   3      539.67      498.77     28.32 o 
  -2  13   3      508.69      537.73     21.44 o 
  -1  13   3       10.55        4.41     10.93 o 
   0  13   3      201.77      178.42     14.99 o 
   1  13   3        0.73        1.64      6.90 o 
   2  13   3      541.88      579.48     17.78 o 
   3  13   3        0.09       -3.81      9.04 o 
   4  13   3      373.66      363.33     18.01 o 
   5  13   3      963.12      895.19     25.05 o 
   6  13   3      503.26      593.59     21.59 o 
   7  13   3      229.27      200.09     16.25 o 
   8  13   3       96.93      116.33     15.49 o 
   9  13   3      285.44      308.31     24.98 o 
  10  13   3        8.00       -8.33     14.81 o 
  11  13   3        0.03      -13.27     18.18 o 
  12  13   3      142.10      148.08     24.40 o 
 -13  14   3        8.55       76.37     25.69 o 
 -12  14   3       74.49       43.51     24.13 o 
 -11  14   3       82.93       49.19     16.68 o 
 -10  14   3       41.13       36.17     13.08 o 
  -9  14   3       70.25       56.86     16.39 o 
  -8  14   3       57.74       59.04     12.78 o 
  -7  14   3      978.40      996.49     25.99 o 
  -6  14   3       50.46       78.88     11.82 o 
  -5  14   3        2.53       -0.38     13.56 o 
  -4  14   3      200.47      163.32     21.31 o 
  -3  14   3        1.41       13.54     12.54 o 
  -2  14   3      569.04      553.09     22.07 o 
  -1  14   3      622.67      631.78     28.49 o 
   0  14   3       70.76       61.27     13.26 o 
   1  14   3      768.58      802.37     25.67 o 
   2  14   3       54.17       56.97     22.95 o 
   3  14   3     1130.67     1200.10     27.33 o 
   4  14   3      723.78      723.70     22.20 o 
   5  14   3      129.80      132.17     14.68 o 
   6  14   3     3593.21     3616.53     67.47 o 
   7  14   3      278.43      280.51     18.06 o 
   8  14   3       77.16       93.79     15.26 o 
   9  14   3      104.84      112.85     17.71 o 
  10  14   3      169.26      179.42     20.36 o 
  11  14   3       89.29       86.89     22.37 o 
  12  14   3       21.45       44.91     23.96 o 
 -13  15   3       40.61       13.80     28.22 o 
 -12  15   3        7.68        1.94     22.65 o 
 -11  15   3        5.37       -6.96     17.76 o 
 -10  15   3      131.25      164.62     18.95 o 
  -9  15   3        6.90       -3.27     14.95 o 
  -8  15   3       68.37       44.77     15.21 o 
  -7  15   3      106.65       65.09     15.46 o 
  -6  15   3      229.12      203.29     20.64 o 
  -5  15   3      522.08      510.63     23.85 o 
  -4  15   3      353.27      343.80     20.22 o 
  -3  15   3       37.13       50.71     15.06 o 
  -2  15   3       42.66       41.16     14.34 o 
  -1  15   3      207.58      216.06     17.39 o 
   0  15   3     1181.08     1196.54     32.25 o 
   1  15   3      127.72      120.13     15.36 o 
   2  15   3       16.66       10.44     13.14 o 
   3  15   3      344.49      342.13     16.03 o 
   4  15   3      437.35      447.22     20.55 o 
   5  15   3        5.88        7.01     11.59 o 
   6  15   3      347.08      375.97     19.60 o 
   7  15   3      493.83      515.90     23.92 o 
   8  15   3        8.51        6.23     13.28 o 
   9  15   3       27.61       49.82     16.29 o 
  10  15   3       29.78        4.77     16.18 o 
  11  15   3        9.26       28.53     19.67 o 
 -12  16   3       84.66      126.96     37.79 o 
 -11  16   3        3.78       56.26     22.53 o 
 -10  16   3       11.36       24.66     15.47 o 
  -9  16   3       52.26       58.34     16.75 o 
  -8  16   3       62.60       82.20     21.35 o 
  -7  16   3      124.59       94.88     16.98 o 
  -6  16   3     1034.62     1073.37     39.04 o 
  -5  16   3     2578.39     2566.15     52.93 o 
  -4  16   3     1856.32     1884.24     60.08 o 
  -3  16   3      177.19      186.17     24.26 o 
  -2  16   3      387.76      341.11     20.21 o 
  -1  16   3     2732.23     2693.51     60.55 o 
   0  16   3      255.80      254.91     18.45 o 
   1  16   3      137.77      130.28     25.44 o 
   2  16   3      269.93      287.35     19.45 o 
   3  16   3       86.00       87.23     16.03 o 
   4  16   3      129.97      111.83     16.71 o 
   5  16   3       15.18       15.89     16.17 o 
   6  16   3     1144.66     1165.03     30.93 o 
   7  16   3      386.44      364.09     20.13 o 
   8  16   3      184.81      183.27     17.51 o 
   9  16   3        0.67       -7.04     14.64 o 
  10  16   3        0.27       22.51     17.14 o 
  11  16   3       39.41       29.70     20.63 o 
 -12  17   3       29.80       21.19     24.70 o 
 -11  17   3       94.09       91.80     25.30 o 
 -10  17   3        6.66       -1.10     15.93 o 
  -9  17   3        3.52      -10.69     14.93 o 
  -8  17   3     1031.57     1099.88     35.32 o 
  -7  17   3     1322.26     1216.42     36.41 o 
  -6  17   3        0.22       -0.36     14.68 o 
  -5  17   3      470.62      461.45     23.91 o 
  -4  17   3       56.35       50.60     18.63 o 
  -3  17   3      717.81      705.52     29.36 o 
  -2  17   3      142.78      144.84     20.93 o 
  -1  17   3       39.08       35.14     14.62 o 
   0  17   3        0.17       22.16     14.61 o 
   1  17   3       16.74       14.83     14.47 o 
   2  17   3      706.94      699.73     26.95 o 
   3  17   3        9.71       -1.45     14.97 o 
   4  17   3      381.51      362.15     22.23 o 
   5  17   3     1079.16     1047.27     33.60 o 
   6  17   3      208.12      187.18     19.44 o 
   7  17   3      174.01      185.73     20.17 o 
   8  17   3        3.95      -17.65     17.65 o 
   9  17   3      146.92      178.23     28.40 o 
  10  17   3        0.05        5.13     23.60 o 
 -11  18   3       14.27       43.02     20.56 o 
 -10  18   3      302.77      270.39     24.99 o 
  -9  18   3       69.12       59.43     17.21 o 
  -8  18   3      116.92      111.94     18.67 o 
  -7  18   3        0.44       18.85     16.07 o 
  -6  18   3       95.33       36.08     17.48 o 
  -5  18   3      440.81      364.80     27.44 o 
  -4  18   3     1378.48     1420.10     39.04 o 
  -3  18   3       54.63       45.55     15.78 o 
  -2  18   3       16.45       18.90     15.19 o 
  -1  18   3        5.00       12.15     18.34 o 
   0  18   3      277.39      251.01     24.27 o 
   1  18   3      392.36      348.63     26.31 o 
   2  18   3       97.36       65.04     22.35 o 
   3  18   3        4.40        4.46     22.71 o 
   4  18   3       47.08       23.42     18.95 o 
   5  18   3       38.07       51.17     21.26 o 
   6  18   3       22.61       35.17     19.96 o 
   7  18   3      138.91      164.35     23.80 o 
   8  18   3       20.42       28.22     19.47 o 
   9  18   3       10.24      -12.91     22.84 o 
  10  18   3       86.37       94.94     27.84 o 
 -10  19   3        0.05        2.81     16.53 o 
  -9  19   3       13.48       -8.47     18.60 o 
  -8  19   3       40.92       76.09     24.71 o 
  -7  19   3       73.87       69.06     21.34 o 
  -6  19   3        6.91       32.58     19.36 o 
  -5  19   3       21.43        7.40     19.73 o 
  -4  19   3       27.86        8.39     18.92 o 
  -3  19   3       71.24       65.13     23.78 o 
  -2  19   3      809.86      922.68     41.22 o 
  -1  19   3      219.97      216.60     26.37 o 
   0  19   3       97.07       96.27     22.00 o 
   1  19   3      899.94      945.44     39.03 o 
   2  19   3      371.84      383.65     28.56 o 
   3  19   3       23.95      -17.42     17.42 o 
   4  19   3       42.97       29.35     20.57 o 
   5  19   3       18.32       -0.81     18.41 o 
   6  19   3       44.83       87.05     22.42 o 
   7  19   3       73.19       69.19     22.04 o 
   8  19   3       25.44        3.89     20.11 o 
   9  19   3        0.51        1.94     22.83 o 
  -9  20   3       34.03       86.09     34.69 o 
  -8  20   3        0.08      -10.08     19.02 o 
  -7  20   3      238.15      324.37     35.94 o 
  -6  20   3      128.82      124.13     31.29 o 
  -5  20   3       91.78       52.42     24.59 o 
  -4  20   3        0.55       -6.91     23.45 o 
  -3  20   3      172.05      194.16     25.05 o 
  -2  20   3      738.35      777.10     36.82 o 
  -1  20   3      278.76      229.26     25.68 o 
   0  20   3       28.67        8.27     19.62 o 
   1  20   3        3.07      -17.72     17.72 o 
   2  20   3      161.01      129.99     23.45 o 
   3  20   3        8.93       17.37     19.79 o 
   4  20   3      437.94      402.41     29.96 o 
   5  20   3        5.08       25.60     20.46 o 
   6  20   3       15.46        4.42     19.14 o 
   7  20   3       91.26       82.25     22.69 o 
   8  20   3      140.55      119.34     24.95 o 
  -8  21   3        1.77       36.17     24.50 o 
  -7  21   3      335.38      334.71     29.50 o 
  -6  21   3       47.21       43.04     22.08 o 
  -5  21   3      282.26      225.66     27.04 o 
  -4  21   3       15.04       -7.97     19.91 o 
  -3  21   3      310.21      242.60     38.83 o 
  -2  21   3       81.85       40.02     20.92 o 
  -1  21   3       20.65        8.47     20.10 o 
   0  21   3       13.83       -5.94     19.26 o 
   1  21   3       79.86       94.32     23.18 o 
   2  21   3        1.75      -22.74     22.74 o 
   3  21   3      539.45      491.94     38.00 o 
   4  21   3      314.17      302.13     33.17 o 
   5  21   3      107.20       85.62     23.45 o 
   6  21   3        2.58       14.14     20.79 o 
   7  21   3       13.85       35.15     22.43 o 
  -7  22   3      218.84      217.48     27.52 o 
  -6  22   3       14.53       26.94     21.33 o 
  -5  22   3      247.81      290.12     29.51 o 
  -4  22   3       18.62       -3.42     27.09 o 
  -3  22   3       54.65       44.04     22.44 o 
  -2  22   3       16.23        4.92     20.44 o 
  -1  22   3        1.20       -0.50     20.22 o 
   0  22   3       40.85       33.81     21.87 o 
   1  22   3       33.48       35.69     20.71 o 
   2  22   3       96.30       70.54     21.65 o 
   3  22   3      409.77      411.67     32.77 o 
   4  22   3       25.70        5.29     25.94 o 
   5  22   3      107.89      123.95     25.11 o 
   6  22   3       50.30       60.13     22.91 o 
  -6  23   3        3.44        9.80     21.65 o 
  -5  23   3      216.68      261.57     43.63 o 
  -4  23   3       96.40       56.36     22.93 o 
  -3  23   3       41.17       11.23     20.97 o 
  -2  23   3       22.62       18.43     21.41 o 
  -1  23   3       28.04       36.00     21.89 o 
   0  23   3      464.49      446.90     32.88 o 
   1  23   3       40.07       12.67     21.54 o 
   2  23   3       16.58       28.84     22.18 o 
   3  23   3      628.63      632.06     38.41 o 
   4  23   3      104.61       56.48     24.35 o 
  -4  24   3        6.85        1.02     33.14 o 
  -3  24   3       16.97       -7.03     25.63 o 
  -2  24   3      106.01       37.97     31.38 o 
  -1  24   3       23.07        0.78     22.02 o 
   0  24   3        0.03      -28.62     28.62 o 
   1  24   3       52.60       58.61     23.28 o 
   2  24   3        1.32       -3.80     25.30 o 
 -16   0   4        5.16       -5.16     27.09 o 
 -15   0   4       10.38       14.56     28.47 o 
 -14   0   4       16.70      -18.17     25.99 o 
 -13   0   4      182.91      127.10     34.38 o 
 -12   0   4     5233.00     5506.46    218.03 o 
 -11   0   4      937.19      960.67     33.49 o 
 -10   0   4     3442.37     3705.46     79.92 o 
  -9   0   4       82.55       75.57     15.34 o 
  -8   0   4      466.43      533.37     25.31 o 
  -7   0   4      178.39      174.32     17.77 o 
  -6   0   4      664.07      716.79     32.88 o 
  -5   0   4        0.05      -10.84     10.84 o 
  -4   0   4     6096.60     6567.84    118.00 o 
  -3   0   4     1296.58     1275.22     30.11 o 
  -2   0   4      315.76      369.89     11.00 o 
  -1   0   4     1696.10     1453.45     31.57 o 
   0   0   4    15386.83    14881.26    217.79 o 
   1   0   4      217.09      238.36     12.38 o 
   2   0   4     3627.47     3529.48     68.17 o 
   3   0   4     6997.53     6726.34    121.82 o 
   4   0   4      483.14      377.89     19.94 o 
   5   0   4      706.66      656.76     25.89 o 
   6   0   4     1341.34     1333.59     37.27 o 
   7   0   4      240.73      224.77     17.21 o 
   8   0   4       67.13       79.59     13.36 o 
   9   0   4      829.40      911.15     53.27 o 
  10   0   4       42.18       28.30     24.86 o 
  11   0   4      688.58      724.09     49.05 o 
  12   0   4      151.22      108.82     29.74 o 
  13   0   4      171.84       99.36     30.60 o 
  14   0   4      412.31      400.72     91.67 o 
 -16   1   4       13.73       -8.75     23.33 o 
 -15   1   4       39.72       33.36     23.60 o 
 -14   1   4      191.77      169.34     24.77 o 
 -13   1   4       68.79       69.32     20.54 o 
 -12   1   4        4.51       26.32     18.14 o 
 -11   1   4        4.48        7.56     11.40 o 
 -10   1   4      561.40      562.24     18.86 o 
  -9   1   4      115.80      118.91     11.58 o 
  -8   1   4       64.62       65.33     10.84 o 
  -7   1   4      465.11      455.78     17.71 o 
  -6   1   4      809.84      814.43     20.22 o 
  -5   1   4     1212.64     1217.03     23.13 o 
  -4   1   4      661.31      655.54     18.61 o 
  -3   1   4      832.60      768.52     19.14 o 
  -2   1   4     2585.50     2537.19     34.81 o 
  -1   1   4     3376.22     3243.84     43.40 o 
   0   1   4     1649.44     1808.78     24.36 o 
   2   1   4      100.77      122.18      8.15 o 
   3   1   4       20.35       15.87      8.81 o 
   4   1   4      878.47      900.89     20.35 o 
   5   1   4       61.42       81.46     10.32 o 
   6   1   4      424.53      396.95     14.62 o 
   7   1   4      213.55      233.72     13.43 o 
   8   1   4       54.29       37.10      9.13 o 
   9   1   4      245.24      239.50     22.10 o 
  10   1   4      272.05      232.05     22.86 o 
  11   1   4      149.74      132.51     21.57 o 
  12   1   4        2.36      -17.83     17.83 o 
  13   1   4       25.54       46.21     20.58 o 
  14   1   4       27.92       73.15     23.12 o 
 -16   2   4       30.73       23.83     21.36 o 
 -15   2   4       41.52       12.48     20.68 o 
 -14   2   4      128.14      118.11     23.40 o 
 -13   2   4       31.37       16.45     18.50 o 
 -12   2   4       14.48      -15.94     15.94 o 
 -11   2   4      223.70      255.55     14.12 o 
 -10   2   4      874.23      894.45     23.39 o 
  -9   2   4      977.50      952.37     37.88 o 
  -8   2   4      289.41      299.30     18.21 o 
  -7   2   4      411.16      403.84     19.07 o 
  -6   2   4     2271.40     2395.14     38.12 o 
  -5   2   4     1720.13     1603.33     29.09 o 
  -4   2   4      987.10      975.32     18.89 o 
  -3   2   4     2326.39     2238.93     32.52 o 
  -2   2   4       74.38       59.12      5.65 o 
  -1   2   4      283.60      330.51     11.32 o 
   0   2   4     2606.27     2406.22     30.80 o 
   1   2   4      789.85      686.40     14.60 o 
   2   2   4      369.36      339.79     11.22 o 
   3   2   4     1780.81     1691.98     28.42 o 
   4   2   4       15.55       -4.41      8.70 o 
   5   2   4      441.30      467.50     15.81 o 
   6   2   4        6.50      -11.63     11.63 o 
   7   2   4      201.81      211.38     14.22 o 
   8   2   4      761.58      729.83     19.35 o 
   9   2   4       37.82       47.97     16.77 o 
  10   2   4        9.49       -1.10     15.61 o 
  11   2   4       30.59       37.89     18.43 o 
  12   2   4        5.14       -2.54     18.99 o 
  13   2   4      200.37      186.35     25.10 o 
  14   2   4       57.73       45.36     21.45 o 
 -16   3   4      173.12      197.55     27.22 o 
 -15   3   4       29.86       40.31     22.19 o 
 -14   3   4       24.01       18.53     20.40 o 
 -13   3   4       48.28       56.22     20.37 o 
 -12   3   4        3.94        0.06     17.86 o 
 -11   3   4      234.19      233.53     18.35 o 
 -10   3   4        4.04       -9.62      9.62 o 
  -9   3   4      645.55      648.42     19.16 o 
  -8   3   4     3038.79     3187.28     62.40 o 
  -7   3   4     1311.88     1347.55     27.24 o 
  -6   3   4      662.75      701.32     29.87 o 
  -5   3   4      835.87      843.18     19.77 o 
  -4   3   4     4915.34     5289.42     68.97 o 
  -3   3   4     5221.68     5236.07     67.52 o 
  -2   3   4       39.65       56.49      8.80 o 
  -1   3   4      458.09      496.49     11.54 o 
   0   3   4    11184.69    11255.25    126.07 o 
   1   3   4       68.09       87.28      6.98 o 
   3   3   4      500.95      498.31     15.03 o 
   4   3   4      621.83      573.11     16.94 o 
   5   3   4     5303.65     5346.05     72.63 o 
   6   3   4      416.35      390.91     18.33 o 
   7   3   4       11.31       17.86      9.09 o 
   8   3   4      488.28      504.38     17.34 o 
   9   3   4     1234.87     1204.77     39.13 o 
  10   3   4       55.17       20.51     16.41 o 
  11   3   4      183.39      160.27     22.97 o 
  12   3   4        0.03       15.26     19.13 o 
  13   3   4       60.54       76.39     21.76 o 
  14   3   4        0.05       -3.17     19.53 o 
 -16   4   4        5.29      -15.92     19.39 o 
 -15   4   4       18.93       19.92     20.87 o 
 -14   4   4       91.53       88.90     28.88 o 
 -13   4   4      233.21      237.30     24.71 o 
 -12   4   4      185.70      141.12     22.18 o 
 -11   4   4        6.25       13.76     13.23 o 
 -10   4   4      368.97      408.93     16.76 o 
  -9   4   4       80.61       61.95     15.28 o 
  -8   4   4     2878.56     2965.01     46.60 o 
  -7   4   4      134.61      163.45     13.16 o 
  -6   4   4     2054.83     1940.23     33.33 o 
  -5   4   4    18170.69    19295.09    231.87 o 
  -4   4   4      563.39      564.26     16.29 o 
  -3   4   4      599.02      621.98     14.69 o 
  -2   4   4       10.12       24.87      6.51 o 
  -1   4   4        0.13        9.10      4.82 o 
   0   4   4     3445.43     3210.08     56.33 o 
   1   4   4       41.96       21.53      6.72 o 
   2   4   4     2914.77     2888.07     50.68 o 
   3   4   4      663.34      727.15     18.63 o 
   4   4   4      610.90      600.60     19.34 o 
   5   4   4      338.62      398.21     15.20 o 
   6   4   4      407.10      432.11     15.49 o 
   7   4   4      264.56      243.80     13.51 o 
   8   4   4      725.92      743.59     20.92 o 
   9   4   4        3.48       -1.32     11.44 o 
  10   4   4        7.91       10.04     16.50 o 
  11   4   4      378.01      338.15     26.83 o 
  12   4   4        2.69       21.01     18.95 o 
  13   4   4      461.66      423.72     49.26 o 
  14   4   4      172.41      160.58     26.63 o 
 -16   5   4        2.34        8.35     23.61 o 
 -15   5   4        8.42       -0.41     19.72 o 
 -14   5   4       36.82       37.60     25.16 o 
 -13   5   4      686.06      620.35     35.94 o 
 -12   5   4      825.36      784.98     41.84 o 
 -11   5   4      219.58      219.02     17.93 o 
 -10   5   4      581.20      545.08     19.19 o 
  -9   5   4      168.43      186.77     13.85 o 
  -8   5   4     1471.06     1430.89     28.76 o 
  -7   5   4     3937.03     4160.06     59.79 o 
  -6   5   4     7863.00     8289.42    106.55 o 
  -5   5   4      148.03      169.81     11.94 o 
  -4   5   4     5074.97     5346.78     70.67 o 
  -3   5   4     5743.04     5723.24     74.11 o 
  -2   5   4     4905.28     4895.27     64.14 o 
  -1   5   4     4924.19     4631.17     60.80 o 
   0   5   4    16690.64    16585.07    198.99 o 
   1   5   4      933.64      850.82     18.13 o 
   2   5   4     5862.76     6798.17     87.41 o 
   3   5   4     1503.56     1467.54     27.17 o 
   4   5   4     2927.16     2756.06     42.71 o 
   5   5   4      988.16      985.39     23.03 o 
   6   5   4       26.20        3.68      9.02 o 
   7   5   4     1221.86     1250.85     35.97 o 
   8   5   4     1188.36     1172.65     26.92 o 
   9   5   4       36.46       26.28     12.70 o 
  10   5   4     1049.98     1102.59     55.17 o 
  11   5   4       11.74        4.47     18.92 o 
  12   5   4      203.71      247.06     26.84 o 
  13   5   4       53.41       24.31     20.41 o 
  14   5   4       30.91       49.14     22.24 o 
 -16   6   4       80.05       61.04     21.70 o 
 -15   6   4        6.26      -29.23     33.97 o 
 -14   6   4      465.52      428.41     35.67 o 
 -13   6   4      157.80      129.93     22.97 o 
 -12   6   4      100.77       86.64     20.87 o 
 -11   6   4      837.50      828.33     28.70 o 
 -10   6   4      152.57      156.18     13.57 o 
  -9   6   4       41.65       17.44     11.79 o 
  -8   6   4        4.45        8.97      9.60 o 
  -7   6   4      552.55      624.01     19.23 o 
  -6   6   4     1542.04     1637.77     30.74 o 
  -5   6   4    13685.80    14857.69    181.69 o 
  -4   6   4     5565.51     5931.27     77.91 o 
  -3   6   4     4059.19     4061.90     55.80 o 
  -2   6   4     1324.05     1484.44     25.68 o 
  -1   6   4     8978.72     9258.25    114.87 o 
   0   6   4        0.04        9.92      7.25 o 
   1   6   4     3537.51     3959.49     61.45 o 
   2   6   4      901.46      862.71     20.32 o 
   3   6   4      811.73      904.24     21.26 o 
   4   6   4       37.60       46.78     10.34 o 
   5   6   4      257.95      310.31     14.31 o 
   6   6   4       44.72       24.38      9.57 o 
   7   6   4       80.30      113.78     11.84 o 
   8   6   4       91.85       91.85     11.86 o 
   9   6   4      951.72      962.28     31.12 o 
  10   6   4       75.72      114.08     20.67 o 
  11   6   4       86.73       71.32     20.72 o 
  12   6   4        0.20        1.58     18.99 o 
  13   6   4      162.16      175.82     25.52 o 
  14   6   4      305.93      336.89     31.60 o 
 -16   7   4       45.04       86.70     23.14 o 
 -15   7   4       21.68       -4.17     18.98 o 
 -14   7   4       62.73       95.49     22.72 o 
 -13   7   4       50.34       87.02     21.73 o 
 -12   7   4      948.14      922.54     47.74 o 
 -11   7   4     1371.77     1368.84     36.64 o 
 -10   7   4        0.08        6.51     11.05 o 
  -9   7   4     1580.71     1655.42     33.01 o 
  -8   7   4      137.22      139.45     12.32 o 
  -7   7   4     6124.11     6113.08     83.20 o 
  -6   7   4        6.20        1.50      9.65 o 
  -5   7   4     3099.96     3403.06     50.31 o 
  -4   7   4      281.55      279.84     12.96 o 
  -3   7   4     5938.93     6029.32     79.08 o 
  -2   7   4      165.84      181.36     10.60 o 
  -1   7   4       84.35      102.94      9.32 o 
   0   7   4       43.65       18.21      8.96 o 
   1   7   4        0.54       16.23      8.82 o 
   2   7   4     1062.66     1093.48     28.68 o 
   3   7   4       23.70       13.55      9.44 o 
   4   7   4      938.16      996.14     26.92 o 
   5   7   4      440.07      461.36     16.70 o 
   6   7   4        6.96       14.02      9.77 o 
   7   7   4      233.49      215.98     14.45 o 
   8   7   4     1194.17     1218.00     28.69 o 
   9   7   4     1442.74     1432.56     36.77 o 
  10   7   4     1373.11     1549.02     49.44 o 
  11   7   4      171.58      193.41     24.42 o 
  12   7   4      504.08      505.97     32.41 o 
  13   7   4       37.84       48.79     21.44 o 
  14   7   4        1.04      -19.95     19.95 o 
 -15   8   4      114.83      127.30     24.03 o 
 -14   8   4       34.19       -1.39     19.23 o 
 -13   8   4       24.67       35.25     20.04 o 
 -12   8   4      842.91      818.83     38.98 o 
 -11   8   4      214.77      181.67     23.00 o 
 -10   8   4      956.64      988.20     26.72 o 
  -9   8   4        0.88        2.92     10.72 o 
  -8   8   4       23.43       30.97     10.95 o 
  -7   8   4     1461.18     1464.16     29.75 o 
  -6   8   4     1183.36     1190.59     27.15 o 
  -5   8   4       67.95       77.26     10.62 o 
  -4   8   4      698.34      705.23     19.12 o 
  -3   8   4       77.99      124.48     11.64 o 
  -2   8   4      137.66      133.07     11.36 o 
  -1   8   4     4485.70     4719.43     63.86 o 
   0   8   4      858.79      959.24     21.06 o 
   1   8   4     2494.81     2822.23     48.25 o 
   2   8   4      118.63      154.64     11.26 o 
   3   8   4        9.21        9.00      9.07 o 
   4   8   4      957.03      932.30     22.94 o 
   5   8   4       60.09       97.21     11.36 o 
   6   8   4     1212.52     1117.99     26.45 o 
   7   8   4       31.61       54.59     12.02 o 
   8   8   4      255.22      248.20     18.88 o 
   9   8   4      432.60      470.97     23.09 o 
  10   8   4      532.10      486.95     29.80 o 
  11   8   4        2.99       -1.53     18.06 o 
  12   8   4      413.88      381.36     30.09 o 
  13   8   4       15.84       17.13     20.18 o 
 -15   9   4        9.88       30.55     20.75 o 
 -14   9   4      228.22      199.05     25.36 o 
 -13   9   4       89.69       87.70     21.65 o 
 -12   9   4      145.56      119.08     21.52 o 
 -11   9   4        1.59       -3.43     14.21 o 
 -10   9   4       26.44       44.62     12.79 o 
  -9   9   4      274.12      227.59     21.19 o 
  -8   9   4       26.60       23.89     11.05 o 
  -7   9   4      217.21      258.16     17.11 o 
  -6   9   4      543.23      546.82     18.21 o 
  -5   9   4      638.10      696.83     19.45 o 
  -4   9   4      937.65      922.60     21.81 o 
  -3   9   4     1325.55     1374.19     26.40 o 
  -2   9   4        4.78       -6.01      7.00 o 
  -1   9   4       32.24       13.34      6.03 o 
   0   9   4     1825.88     1941.74     32.86 o 
   1   9   4        1.84        1.81      8.67 o 
   2   9   4      184.99      206.33     15.48 o 
   3   9   4      120.18      150.66     13.60 o 
   4   9   4      191.18      146.06     11.81 o 
   5   9   4      650.86      610.13     19.71 o 
   6   9   4       79.13       85.33     12.20 o 
   7   9   4      362.36      320.39     16.74 o 
   8   9   4     1031.33     1033.83     27.80 o 
   9   9   4      171.12      168.52     17.91 o 
  10   9   4       10.24       36.62     20.03 o 
  11   9   4       48.66       43.54     19.91 o 
  12   9   4        2.09       30.16     20.54 o 
  13   9   4       14.91       30.58     21.04 o 
 -15  10   4       35.00       40.93     20.75 o 
 -14  10   4        0.19       23.00     25.84 o 
 -13  10   4       62.60       57.24     21.03 o 
 -12  10   4        2.27       20.39     18.09 o 
 -11  10   4      130.47       84.49     16.50 o 
 -10  10   4        0.34       -6.16     11.92 o 
  -9  10   4       38.06       42.04     12.25 o 
  -8  10   4     1011.36     1014.50     26.68 o 
  -7  10   4     1253.06     1181.03     27.36 o 
  -6  10   4       74.80       63.16     10.65 o 
  -5  10   4      560.31      542.77     17.27 o 
  -4  10   4      225.86      209.77     12.47 o 
  -3  10   4      164.69      209.26      9.19 o 
  -2  10   4      779.96      751.78     23.49 o 
  -1  10   4      670.31      772.88     25.10 o 
   0  10   4      233.47      248.13     13.12 o 
   1  10   4       25.62       36.86      8.74 o 
   2  10   4      902.45      898.68     21.73 o 
   3  10   4      689.94      663.49     19.51 o 
   4  10   4      504.72      457.23     17.24 o 
   5  10   4      210.65      187.96     14.07 o 
   6  10   4      569.51      540.12     23.59 o 
   7  10   4     1654.35     1600.17     34.53 o 
   8  10   4      388.92      399.03     19.43 o 
   9  10   4      367.85      391.40     22.65 o 
  10  10   4     1251.33     1198.24     42.86 o 
  11  10   4      159.04      178.64     24.15 o 
  12  10   4       16.04       36.44     20.19 o 
  13  10   4       11.14       32.96     21.67 o 
 -15  11   4        3.68       21.77     28.71 o 
 -14  11   4        0.99       -2.44     18.81 o 
 -13  11   4        1.35       -4.48     17.84 o 
 -12  11   4       43.53       42.80     18.96 o 
 -11  11   4      175.23      146.29     18.49 o 
 -10  11   4      178.66      155.88     17.42 o 
  -9  11   4       98.18      144.85     14.58 o 
  -8  11   4      415.67      429.19     20.54 o 
  -7  11   4       96.89       98.80     12.40 o 
  -6  11   4        4.14       10.30      9.86 o 
  -5  11   4      669.02      687.97     25.21 o 
  -4  11   4        7.45        3.46      7.87 o 
  -3  11   4      607.16      610.31     24.42 o 
  -2  11   4      438.45      378.64     17.59 o 
  -1  11   4     1933.33     1952.12     39.11 o 
   0  11   4       56.56       55.50      8.38 o 
   1  11   4       31.96       25.65      9.21 o 
   2  11   4       74.80       61.06      9.68 o 
   3  11   4      347.81      361.67     15.32 o 
   4  11   4       29.31       26.50     10.43 o 
   5  11   4      453.77      457.32     19.25 o 
   6  11   4      342.34      339.77     17.79 o 
   7  11   4        0.01       -8.17     11.90 o 
   8  11   4     2004.10     1972.80     40.60 o 
   9  11   4      210.78      217.78     19.80 o 
  10  11   4       23.98       23.73     19.59 o 
  11  11   4      335.66      328.62     28.64 o 
  12  11   4      143.16      140.26     24.50 o 
  13  11   4        3.46       23.91     22.60 o 
 -14  12   4       24.57        6.81     19.48 o 
 -13  12   4        4.76        5.67     24.68 o 
 -12  12   4       94.43      119.83     18.79 o 
 -11  12   4      279.57      280.35     21.48 o 
 -10  12   4      102.13      115.87     14.95 o 
  -9  12   4      924.25      945.57     27.19 o 
  -8  12   4       54.03       51.72     13.34 o 
  -7  12   4       54.15       49.40     11.91 o 
  -6  12   4      108.34       79.35     15.20 o 
  -5  12   4       32.29       42.34      9.45 o 
  -4  12   4     1134.35     1091.99     29.77 o 
  -3  12   4       59.43       64.35     13.17 o 
  -2  12   4       12.64       28.86     11.62 o 
  -1  12   4       26.69       62.36     12.37 o 
   0  12   4       37.95       23.68     11.26 o 
   1  12   4      367.58      373.44     17.13 o 
   2  12   4      302.82      351.99     19.02 o 
   3  12   4      356.39      355.89     16.30 o 
   4  12   4      666.24      647.73     21.93 o 
   5  12   4       18.41       12.48     13.03 o 
   6  12   4      554.27      538.25     21.14 o 
   7  12   4      133.18      101.52     14.93 o 
   8  12   4        4.40        5.29     12.98 o 
   9  12   4        0.00       12.13     15.12 o 
  10  12   4       63.41       65.10     20.06 o 
  11  12   4        1.17      -14.02     18.75 o 
  12  12   4       23.53       40.53     29.86 o 
 -14  13   4        2.31        7.50     22.08 o 
 -13  13   4        3.37       -3.06     18.29 o 
 -12  13   4       11.91       22.75     16.01 o 
 -11  13   4      389.84      475.93     31.80 o 
 -10  13   4      130.71      104.87     14.77 o 
  -9  13   4      198.38      216.75     16.19 o 
  -8  13   4       76.79       62.11     13.30 o 
  -7  13   4      318.84      284.17     16.08 o 
  -6  13   4     1752.54     1734.62     34.15 o 
  -5  13   4      797.51      792.34     21.02 o 
  -4  13   4       12.49        7.96     13.04 o 
  -3  13   4       51.27       31.33     13.45 o 
  -2  13   4      287.46      280.88     19.54 o 
  -1  13   4       33.60       28.05     12.39 o 
   0  13   4      179.81      175.23     18.70 o 
   1  13   4      577.28      625.34     18.19 o 
   2  13   4       21.47       28.01     10.11 o 
   3  13   4       46.26       43.05     10.37 o 
   4  13   4       18.03        5.77     12.10 o 
   5  13   4        0.00      -11.89     11.89 o 
   6  13   4      120.54      106.66     16.76 o 
   7  13   4       11.43       14.00     13.36 o 
   8  13   4       81.11       61.46     14.58 o 
   9  13   4       27.55       17.44     21.75 o 
  10  13   4      428.36      462.12     26.03 o 
  11  13   4      162.99      206.90     26.04 o 
  12  13   4       55.40       58.15     22.53 o 
 -13  14   4       11.63        6.23     22.94 o 
 -12  14   4       25.97       44.39     20.60 o 
 -11  14   4        9.31       19.36     19.11 o 
 -10  14   4        4.90      -10.03     15.00 o 
  -9  14   4      268.78      245.14     20.38 o 
  -8  14   4      487.19      448.42     34.19 o 
  -7  14   4      288.06      284.84     20.46 o 
  -6  14   4      148.02      159.42     17.75 o 
  -5  14   4        1.32      -13.42     13.42 o 
  -4  14   4      655.45      657.58     25.22 o 
  -3  14   4      102.47      104.54     15.27 o 
  -2  14   4      289.64      318.82     22.81 o 
  -1  14   4      159.42      192.42     20.31 o 
   0  14   4       48.48       35.12     13.32 o 
   1  14   4      523.34      544.48     22.60 o 
   2  14   4      503.85      439.96     22.71 o 
   3  14   4        0.04       19.43     15.64 o 
   4  14   4       24.87       20.12     17.41 o 
   5  14   4       58.66       58.64     13.36 o 
   6  14   4     2400.23     2430.54     56.36 o 
   7  14   4      429.83      448.97     21.61 o 
   8  14   4      265.73      241.99     22.44 o 
   9  14   4        5.02       16.53     21.45 o 
  10  14   4       67.57       62.35     17.92 o 
  11  14   4       84.17      106.34     23.80 o 
 -13  15   4      210.76      252.55     32.57 o 
 -12  15   4      130.42      153.24     23.55 o 
 -11  15   4        0.10        1.03     18.78 o 
 -10  15   4       29.37       39.40     16.31 o 
  -9  15   4       26.21       15.09     15.33 o 
  -8  15   4       36.13       40.18     16.11 o 
  -7  15   4       20.60       17.62     15.18 o 
  -6  15   4      317.99      296.26     20.91 o 
  -5  15   4      359.25      360.23     26.93 o 
  -4  15   4       20.23        1.33     14.08 o 
  -3  15   4        0.73        2.52     13.67 o 
  -2  15   4     2686.15     2754.40     75.64 o 
  -1  15   4      139.64      142.65     16.78 o 
   0  15   4       19.31       26.58     13.84 o 
   1  15   4      736.96      827.95     33.82 o 
   2  15   4      308.67      334.21     20.17 o 
   3  15   4     3171.36     3211.29     60.81 o 
   4  15   4       33.42       20.33     12.02 o 
   5  15   4     1056.96     1041.27     40.04 o 
   6  15   4        1.09       13.31     12.89 o 
   7  15   4       39.85       63.03     15.82 o 
   8  15   4       52.55       52.05     15.14 o 
   9  15   4      180.37      152.21     19.56 o 
  10  15   4      454.98      527.50     27.73 o 
  11  15   4        2.89       15.05     19.85 o 
 -12  16   4       90.17       53.26     21.24 o 
 -11  16   4      291.10      347.77     38.71 o 
 -10  16   4       77.84      125.77     21.06 o 
  -9  16   4      207.48      210.24     20.66 o 
  -8  16   4      699.92      605.67     26.93 o 
  -7  16   4        0.24      -13.44     14.97 o 
  -6  16   4        4.06       11.54     15.34 o 
  -5  16   4       51.35       23.41     15.29 o 
  -4  16   4      799.99      758.51     43.89 o 
  -3  16   4       13.45        1.29     14.21 o 
  -2  16   4       40.76       58.78     15.76 o 
  -1  16   4      186.53      215.36     19.14 o 
   0  16   4       19.03        5.64     15.20 o 
   1  16   4     1446.19     1429.48     36.98 o 
   2  16   4       35.74       21.73     15.08 o 
   3  16   4     1324.72     1295.12     36.83 o 
   4  16   4      475.91      498.55     24.77 o 
   5  16   4       58.73       84.16     17.53 o 
   6  16   4      144.62      175.22     20.56 o 
   7  16   4       83.77       97.36     15.59 o 
   8  16   4       64.94       51.28     16.59 o 
   9  16   4       58.12       56.66     18.92 o 
  10  16   4       29.97       34.05     17.24 o 
 -12  17   4        0.05      -13.47     19.60 o 
 -11  17   4      131.30      149.68     24.26 o 
 -10  17   4        7.39        9.67     18.93 o 
  -9  17   4       20.81       78.34     17.82 o 
  -8  17   4       26.22       26.01     16.89 o 
  -7  17   4       45.99       31.05     16.99 o 
  -6  17   4      777.81      714.05     29.17 o 
  -5  17   4       67.60       44.75     16.47 o 
  -4  17   4      588.68      619.97     43.80 o 
  -3  17   4        0.02      -14.58     14.58 o 
  -2  17   4       10.04        8.93     17.56 o 
  -1  17   4      287.94      242.43     19.71 o 
   0  17   4       69.49       81.85     16.46 o 
   1  17   4      647.22      610.93     36.32 o 
   2  17   4      225.78      200.41     21.28 o 
   3  17   4       20.82       21.64     16.10 o 
   4  17   4        0.12      -14.86     14.86 o 
   5  17   4      261.66      279.06     22.03 o 
   6  17   4      289.74      267.31     24.93 o 
   7  17   4      351.45      343.65     23.95 o 
   8  17   4      130.12      134.16     20.37 o 
   9  17   4       15.23        6.62     23.21 o 
  10  17   4      103.91      124.12     29.08 o 
 -11  18   4       16.48      -12.78     19.63 o 
 -10  18   4       28.32       37.32     17.67 o 
  -9  18   4      576.26      579.05     28.52 o 
  -8  18   4        0.21       -1.27     16.10 o 
  -7  18   4       14.07       18.70     16.57 o 
  -6  18   4        0.07        1.59     15.84 o 
  -5  18   4       27.01       24.06     16.27 o 
  -4  18   4      187.84      201.18     20.35 o 
  -3  18   4       59.69       67.63     17.73 o 
  -2  18   4      347.26      321.53     28.07 o 
  -1  18   4     1509.65     1477.79     40.65 o 
   0  18   4      199.14      222.56     35.57 o 
   1  18   4       92.20       61.61     17.08 o 
   2  18   4      584.75      569.51     26.69 o 
   3  18   4       16.25      -14.07     18.98 o 
   4  18   4      444.12      462.33     30.38 o 
   5  18   4      114.79      101.34     21.79 o 
   6  18   4        6.57      -13.21     18.79 o 
   7  18   4      637.81      666.17     35.72 o 
   8  18   4        4.88      -19.06     19.07 o 
   9  18   4        2.64        4.52     28.95 o 
 -10  19   4        4.50       -6.95     16.84 o 
  -9  19   4       85.55       84.47     20.28 o 
  -8  19   4      289.83      283.26     23.06 o 
  -7  19   4      471.69      458.98     26.38 o 
  -6  19   4      126.58      121.95     19.34 o 
  -5  19   4       48.84       28.47     16.87 o 
  -4  19   4      789.34      737.70     30.08 o 
  -3  19   4      173.80      156.75     23.31 o 
  -2  19   4      118.27       87.50     22.11 o 
  -1  19   4       70.97       96.00     22.04 o 
   0  19   4        0.03       -5.05     18.60 o 
   1  19   4      333.31      334.57     27.94 o 
   2  19   4        0.02      -17.73     17.73 o 
   3  19   4       27.80       36.47     20.45 o 
   4  19   4      249.10      255.94     32.36 o 
   5  19   4      127.30      139.79     24.04 o 
   6  19   4      482.64      470.71     31.81 o 
   7  19   4        0.62        6.28     21.37 o 
   8  19   4       22.93       13.87     23.26 o 
  -9  20   4      100.40       98.37     22.77 o 
  -8  20   4       54.03       49.29     21.60 o 
  -7  20   4       21.57        2.94     19.40 o 
  -6  20   4       88.03      113.78     22.81 o 
  -5  20   4        3.24        5.63     20.37 o 
  -4  20   4       18.63       -2.47     18.91 o 
  -3  20   4      147.19      147.92     38.23 o 
  -2  20   4       34.78       23.07     24.63 o 
  -1  20   4      227.01      193.44     30.58 o 
   0  20   4       26.69       10.25     20.38 o 
   1  20   4       26.80       36.44     20.75 o 
   2  20   4      253.64      266.77     33.71 o 
   3  20   4        8.88      -32.82     32.82 o 
   4  20   4      117.95       99.76     26.46 o 
   5  20   4        6.63      -14.42     19.83 o 
   6  20   4       31.75       45.63     22.12 o 
   7  20   4       51.12       59.05     36.24 o 
  -8  21   4       82.14       66.81     23.49 o 
  -7  21   4        1.26      -18.53     18.53 o 
  -6  21   4       97.19       91.16     23.47 o 
  -5  21   4       56.72       77.45     22.18 o 
  -4  21   4       69.34       37.48     21.69 o 
  -3  21   4       25.73       54.81     20.78 o 
  -2  21   4       79.64      108.03     23.53 o 
  -1  21   4        0.08      -25.68     29.77 o 
   0  21   4        1.03      -17.96     18.83 o 
   1  21   4       13.50       11.24     20.52 o 
   2  21   4        0.24       -2.25     20.44 o 
   3  21   4       89.89       78.56     22.89 o 
   4  21   4      177.15      126.69     25.21 o 
   5  21   4        3.26       15.33     20.69 o 
   6  21   4       31.67       13.31     24.05 o 
  -7  22   4        6.91       -1.52     20.44 o 
  -6  22   4        0.01      -14.18     24.76 o 
  -5  22   4      171.20      152.89     25.64 o 
  -4  22   4       10.75      -20.15     20.15 o 
  -3  22   4       48.48       18.09     21.07 o 
  -2  22   4       33.14       -7.76     23.87 o 
  -1  22   4       47.55       32.72     21.90 o 
   0  22   4      106.23      113.86     28.30 o 
   1  22   4       38.53        0.77     19.95 o 
   2  22   4       33.33       23.80     21.71 o 
   3  22   4       74.89       55.66     24.20 o 
   4  22   4       29.37       14.66     21.81 o 
   5  22   4       13.34       34.88     22.31 o 
  -5  23   4       95.25      129.00     26.32 o 
  -4  23   4       42.95       32.75     22.94 o 
  -3  23   4      102.92      111.85     26.11 o 
  -2  23   4        0.22       -9.92     20.26 o 
  -1  23   4       42.86       14.25     21.76 o 
   0  23   4       67.75       41.16     22.85 o 
   1  23   4       67.36      109.49     32.72 o 
   2  23   4      164.21      210.91     28.75 o 
   3  23   4      288.12      309.54     31.10 o 
  -3  24   4      155.38      150.68     28.07 o 
  -2  24   4        9.52        1.50     22.61 o 
  -1  24   4        4.49      -25.11     31.20 o 
   0  24   4      160.68      111.87     26.56 o 
   1  24   4        0.81      -21.52     21.52 o 
 -16   1   5        2.33      -19.44     19.44 o 
 -15   1   5       13.92       43.09     20.72 o 
 -14   1   5      785.07      811.20     38.30 o 
 -13   1   5       28.54        9.19     18.04 o 
 -12   1   5      132.49      133.24     21.50 o 
 -11   1   5      831.08      850.77     35.92 o 
 -10   1   5      299.59      286.77     15.93 o 
  -9   1   5      648.93      653.76     20.88 o 
  -8   1   5      821.10      789.13     21.71 o 
  -7   1   5     1341.80     1325.80     31.57 o 
  -6   1   5       86.72      105.89     13.38 o 
  -5   1   5     1385.00     1367.96     27.10 o 
  -4   1   5      597.44      578.65     21.01 o 
  -3   1   5      974.05      909.02     17.83 o 
  -2   1   5     4422.83     4273.12     51.45 o 
  -1   1   5    10383.84    10325.58    139.03 o 
   0   1   5      277.24      305.76     10.86 o 
   1   1   5        0.76        6.79      6.58 o 
   2   1   5      805.77      841.95     19.38 o 
   3   1   5     1313.45     1314.54     25.55 o 
   4   1   5     2274.15     2215.71     39.94 o 
   5   1   5      646.01      658.50     19.61 o 
   6   1   5       78.13      107.57     20.24 o 
   7   1   5      345.31      361.22     15.67 o 
   8   1   5        2.21       -9.17      9.17 o 
   9   1   5      559.04      570.45     28.95 o 
  10   1   5       26.80       32.06     20.70 o 
  11   1   5      727.71      742.59     36.03 o 
  12   1   5        0.11      -17.76     17.76 o 
  13   1   5      579.28      540.14     62.14 o 
  14   1   5        2.99       22.96     20.86 o 
 -16   2   5      197.69      214.60     30.31 o 
 -15   2   5        6.89       11.08     19.87 o 
 -14   2   5      288.30      291.56     33.31 o 
 -13   2   5        7.95       -3.81     18.31 o 
 -12   2   5     1389.68     1430.65     45.42 o 
 -11   2   5     2649.28     2703.34     46.66 o 
 -10   2   5        0.39       -1.29     10.97 o 
  -9   2   5        8.12       -6.24     12.32 o 
  -8   2   5       56.01       55.23     10.89 o 
  -7   2   5      323.93      293.05     14.68 o 
  -6   2   5        0.79        3.60      9.64 o 
  -5   2   5     2301.65     2274.45     36.35 o 
  -4   2   5     3786.59     3677.73     51.24 o 
  -3   2   5     4439.97     4412.38     53.72 o 
  -2   2   5      354.16      388.72     13.46 o 
  -1   2   5      161.05      206.42     10.59 o 
   0   2   5     1267.18     1291.58     19.53 o 
   1   2   5      163.22      134.35      8.64 o 
   2   2   5      533.74      594.58     16.83 o 
   3   2   5        0.45       -8.59      8.59 o 
   4   2   5     2363.15     2271.91     37.65 o 
   5   2   5       19.00        4.07      9.28 o 
   6   2   5     2272.17     2397.11     40.33 o 
   7   2   5       30.75        0.75      9.83 o 
   8   2   5      401.66      389.85     16.44 o 
   9   2   5      311.49      318.72     23.86 o 
  10   2   5      401.73      412.34     27.76 o 
  11   2   5      523.99      516.11     38.09 o 
  12   2   5       43.16       81.74     23.51 o 
  13   2   5      141.68      118.55     24.47 o 
  14   2   5      128.46      138.28     25.27 o 
 -16   3   5       53.41       89.45     23.33 o 
 -15   3   5      158.06      143.82     24.93 o 
 -14   3   5       99.71       67.45     21.72 o 
 -13   3   5     1003.28      965.91     51.41 o 
 -12   3   5      405.06      406.97     47.03 o 
 -11   3   5      258.14      232.86     19.71 o 
 -10   3   5      492.09      461.85     20.10 o 
  -9   3   5      646.88      709.70     21.09 o 
  -8   3   5       53.61       46.73     10.54 o 
  -7   3   5     1861.01     1954.58     34.56 o 
  -6   3   5     1320.43     1383.42     27.37 o 
  -5   3   5     4723.64     4913.29     66.69 o 
  -4   3   5       51.05       16.24     10.25 o 
  -3   3   5     1943.05     1843.21     29.64 o 
  -2   3   5      496.96      459.50     14.97 o 
   0   3   5    12108.09    11525.99    130.03 o 
   1   3   5       45.00       27.43      7.50 o 
   2   3   5     3087.03     3247.41     47.06 o 
   3   3   5      491.21      407.17     14.79 o 
   4   3   5     1275.18     1431.78     28.25 o 
   5   3   5      131.49      120.70     11.54 o 
   6   3   5       13.63        2.23     10.84 o 
   7   3   5       38.33       29.36     10.25 o 
   8   3   5       83.86       99.27     11.99 o 
   9   3   5      270.38      305.08     35.23 o 
  10   3   5       20.80       27.22     17.95 o 
  11   3   5      204.92      236.06     34.06 o 
  12   3   5       52.22       41.31     20.65 o 
  13   3   5      178.51      148.65     27.54 o 
  14   3   5      347.89      386.30     33.44 o 
 -16   4   5      179.22      219.35     27.80 o 
 -15   4   5        9.83      -19.66     19.66 o 
 -14   4   5       52.10       51.95     24.70 o 
 -13   4   5      930.46      804.73     58.86 o 
 -12   4   5      361.59      356.41     22.11 o 
 -11   4   5     1761.75     1750.02     35.38 o 
 -10   4   5      138.05      115.81     13.00 o 
  -9   4   5      251.73      258.27     14.87 o 
  -8   4   5        3.29        4.29     10.36 o 
  -7   4   5       87.81       89.87     11.34 o 
  -6   4   5      402.35      438.93     17.82 o 
  -5   4   5       24.76       14.86      9.59 o 
  -4   4   5     1193.96     1145.21     23.21 o 
  -3   4   5    12597.54    13286.71    161.93 o 
  -2   4   5      105.29      115.06      6.45 o 
   0   4   5      405.16      381.69     12.21 o 
   1   4   5      672.24      734.47     18.21 o 
   2   4   5     7004.62     7068.34     91.26 o 
   3   4   5        1.29       -6.14      8.62 o 
   4   4   5        3.49       11.14      9.97 o 
   5   4   5      323.24      352.94     14.78 o 
   6   4   5      415.21      447.13     16.89 o 
   7   4   5      709.69      618.29     20.16 o 
   8   4   5      461.01      457.09     21.10 o 
   9   4   5      106.57      125.88     20.01 o 
  10   4   5        8.89       29.06     18.17 o 
  11   4   5     1537.03     1534.99     49.89 o 
  12   4   5       38.61       36.21     23.87 o 
  13   4   5      452.84      380.43     31.81 o 
  14   4   5      338.29      349.21     38.18 o 
 -16   5   5       88.02       51.12     21.90 o 
 -15   5   5       12.36       11.71     19.95 o 
 -14   5   5      250.96      237.49     30.49 o 
 -13   5   5       50.96       33.41     20.19 o 
 -12   5   5       33.22       19.08     17.69 o 
 -11   5   5      404.52      411.76     18.46 o 
 -10   5   5       80.60       58.36     12.00 o 
  -9   5   5      297.90      289.91     19.25 o 
  -8   5   5       23.08       31.40     10.44 o 
  -7   5   5     1907.34     1841.91     33.81 o 
  -6   5   5     1465.83     1594.14     30.14 o 
  -5   5   5     1297.30     1389.39     27.02 o 
  -4   5   5     3562.16     3683.63     57.08 o 
  -2   5   5      124.93      119.90     12.70 o 
   0   5   5      876.65      958.66     26.89 o 
   1   5   5     5159.77     5085.54     68.31 o 
   2   5   5     1324.22     1449.53     27.38 o 
   3   5   5     2753.23     2668.31     41.89 o 
   4   5   5     3312.01     3465.75     51.72 o 
   5   5   5     1956.36     2068.70     36.26 o 
   6   5   5       15.05       17.88      9.97 o 
   7   5   5       22.68       29.12     11.92 o 
   8   5   5      911.91      881.04     24.75 o 
   9   5   5        0.68       -2.40     12.75 o 
  10   5   5      529.11      570.32     31.74 o 
  11   5   5        1.78       30.93     19.71 o 
  12   5   5      352.55      412.40     36.44 o 
  13   5   5       30.92       26.32     21.01 o 
 -16   6   5        9.93       36.15     22.38 o 
 -15   6   5        2.02       -8.90     22.26 o 
 -14   6   5       19.69       26.09     20.08 o 
 -13   6   5      184.44      137.98     21.96 o 
 -12   6   5      565.11      515.93     29.30 o 
 -11   6   5       78.15       62.55     13.07 o 
 -10   6   5       54.56       57.66     12.80 o 
  -9   6   5      187.53      229.02     14.86 o 
  -8   6   5      638.69      586.08     19.41 o 
  -7   6   5      211.36      267.67     16.10 o 
  -6   6   5      979.95      974.45     23.58 o 
  -5   6   5      752.38      705.79     19.59 o 
  -4   6   5      418.94      457.22     15.60 o 
  -3   6   5     5786.41     5956.88     78.50 o 
  -2   6   5     1404.62     1524.27     27.24 o 
  -1   6   5     1113.77     1204.24     35.69 o 
   0   6   5      709.54      731.54     20.08 o 
   1   6   5     7373.54     8113.51    103.70 o 
   3   6   5       78.24       85.96     10.85 o 
   5   6   5        0.99        3.46      9.44 o 
   6   6   5     1707.60     1501.09     31.00 o 
   7   6   5      379.93      317.89     23.89 o 
   8   6   5      133.77      144.34     14.18 o 
   9   6   5       85.27      102.10     15.51 o 
  10   6   5      373.75      426.39     29.59 o 
  11   6   5      161.98      142.74     22.71 o 
  12   6   5      280.05      302.66     28.22 o 
  13   6   5      133.68      115.48     24.14 o 
 -16   7   5       57.54       48.12     22.24 o 
 -15   7   5        2.99       17.03     20.32 o 
 -14   7   5        1.47       -6.38     18.36 o 
 -13   7   5       34.18       23.53     18.95 o 
 -12   7   5       88.71       65.19     16.60 o 
 -11   7   5      224.93      183.74     15.52 o 
 -10   7   5      307.23      319.10     17.31 o 
  -9   7   5      222.56      231.84     22.10 o 
  -8   7   5      101.92      123.24     12.78 o 
  -7   7   5       17.25       14.10      9.78 o 
  -6   7   5     2488.55     2678.16     45.01 o 
  -5   7   5       12.53        5.33      9.84 o 
  -4   7   5     4052.59     4304.13     60.29 o 
  -3   7   5      721.98      774.48     19.65 o 
  -2   7   5        0.68       -8.66      8.66 o 
  -1   7   5        0.81       -8.61      8.61 o 
   0   7   5     5945.08     6266.34     91.23 o 
   2   7   5       68.12       79.43     11.77 o 
   3   7   5       21.10       24.74      9.54 o 
   4   7   5      607.30      648.25     19.57 o 
   5   7   5     1439.60     1396.89     32.73 o 
   6   7   5       62.89       66.35     11.74 o 
   7   7   5      276.53      270.71     16.03 o 
   8   7   5      357.66      317.49     17.31 o 
   9   7   5      459.67      419.86     25.88 o 
  10   7   5      154.69      166.62     23.55 o 
  11   7   5      123.24      119.36     22.55 o 
  12   7   5        8.06       41.72     20.83 o 
  13   7   5      310.10      432.82     74.21 o 
 -15   8   5      326.05      242.23     27.76 o 
 -14   8   5       29.93       24.88     19.94 o 
 -13   8   5      230.70      214.02     33.97 o 
 -12   8   5       22.21        8.12     18.27 o 
 -11   8   5      352.58      348.01     18.37 o 
 -10   8   5      108.70      109.20     14.18 o 
  -9   8   5      202.55      200.96     15.18 o 
  -8   8   5      345.97      343.17     16.45 o 
  -7   8   5      195.12      163.39     17.08 o 
  -6   8   5      563.47      575.28     18.57 o 
  -5   8   5      537.32      541.24     17.86 o 
  -4   8   5      239.74      212.47     19.21 o 
  -3   8   5      869.50      854.36     20.83 o 
  -1   8   5      168.66      191.37     11.57 o 
   0   8   5        1.06       -2.54      8.63 o 
   1   8   5     1589.10     1748.54     31.52 o 
   2   8   5     1426.87     1530.23     42.94 o 
   3   8   5       32.42       39.41      9.91 o 
   4   8   5      629.14      652.43     25.61 o 
   5   8   5       11.99       -2.26      9.81 o 
   6   8   5       19.91       19.26     11.32 o 
   7   8   5     2385.96     2338.06     42.91 o 
   8   8   5      895.23      859.60     25.73 o 
   9   8   5      122.94      109.20     17.06 o 
  10   8   5        1.53       -9.54     18.08 o 
  11   8   5      539.36      577.40     33.40 o 
  12   8   5       31.34       31.50     20.78 o 
  13   8   5      146.07      114.50     24.37 o 
 -15   9   5      114.58      120.21     24.07 o 
 -14   9   5      531.88      461.21     37.64 o 
 -13   9   5       75.57       79.02     20.86 o 
 -12   9   5       15.68       32.30     16.47 o 
 -11   9   5      864.39      892.46     29.25 o 
 -10   9   5        5.64        1.78     14.13 o 
  -9   9   5      540.66      512.66     20.03 o 
  -8   9   5      727.24      748.82     28.86 o 
  -7   9   5     1258.80     1248.99     28.32 o 
  -6   9   5      823.07      831.25     22.31 o 
  -5   9   5      951.57      986.82     27.22 o 
  -4   9   5      338.82      374.56     19.32 o 
  -3   9   5     1747.34     1638.49     30.11 o 
  -2   9   5      665.06      649.41     24.98 o 
  -1   9   5     2389.39     2661.43     51.22 o 
   0   9   5      461.00      474.14     16.26 o 
   1   9   5        8.34        4.49      9.08 o 
   2   9   5       45.88       45.05      9.88 o 
   3   9   5       22.62       23.42      9.68 o 
   4   9   5      478.91      510.43     20.59 o 
   5   9   5      433.17      427.27     17.88 o 
   6   9   5      441.13      459.30     18.92 o 
   7   9   5        8.36       21.00     12.41 o 
   8   9   5        0.27        6.47     12.61 o 
   9   9   5      774.73      816.98     38.77 o 
  10   9   5       81.84       79.87     21.36 o 
  11   9   5       32.54       41.34     19.41 o 
  12   9   5        9.39       -8.22     18.73 o 
  13   9   5       22.10       66.00     22.77 o 
 -15  10   5       28.23       58.16     21.85 o 
 -14  10   5       20.58       -6.60     30.93 o 
 -13  10   5       33.90       65.11     20.56 o 
 -12  10   5       16.50       13.12     15.82 o 
 -11  10   5      677.74      721.24     26.58 o 
 -10  10   5        3.79        1.34     15.19 o 
  -9  10   5       56.80       35.49     12.65 o 
  -8  10   5       29.83       24.80     11.95 o 
  -7  10   5      104.60       85.58     12.88 o 
  -6  10   5       16.75        0.44      9.83 o 
  -5  10   5       40.39       52.37     10.21 o 
  -4  10   5      179.20      169.93     17.47 o 
  -3  10   5       98.81      120.46     10.57 o 
  -2  10   5      124.66      137.54     11.31 o 
  -1  10   5       34.45       48.33      9.30 o 
   0  10   5       89.71       92.08     10.12 o 
   1  10   5      615.37      584.21     17.95 o 
   2  10   5       35.49       36.18      9.80 o 
   3  10   5       13.06       15.56      9.82 o 
   4  10   5      288.19      287.72     18.61 o 
   5  10   5      592.10      568.95     20.41 o 
   6  10   5      435.91      418.06     19.36 o 
   7  10   5      823.54      833.14     25.73 o 
   8  10   5      802.31      785.71     25.93 o 
   9  10   5      306.04      361.22     32.96 o 
  10  10   5       14.91       -7.23     18.56 o 
  11  10   5       28.04       23.28     24.69 o 
  12  10   5       17.46       32.35     23.73 o 
 -15  11   5      228.53      197.76     34.67 o 
 -14  11   5       67.01       81.58     32.45 o 
 -13  11   5      335.70      307.59     27.27 o 
 -12  11   5       94.40       92.22     18.24 o 
 -11  11   5        1.18        6.99     12.60 o 
 -10  11   5       36.00       44.00     13.18 o 
  -9  11   5       30.14       19.52     13.25 o 
  -8  11   5      251.25      279.44     20.93 o 
  -7  11   5       34.91       29.28     11.86 o 
  -6  11   5       45.22       53.13     11.28 o 
  -5  11   5      254.73      278.53     14.60 o 
  -4  11   5      742.25      729.02     19.87 o 
  -3  11   5      535.30      552.15     21.40 o 
  -2  11   5     1348.19     1425.00     30.43 o 
  -1  11   5      100.41      134.86     13.50 o 
   0  11   5     1967.41     1995.86     35.04 o 
   1  11   5       80.28       79.58     10.15 o 
   2  11   5       63.39       67.28     10.56 o 
   3  11   5       19.92        0.65     10.03 o 
   4  11   5      149.53      109.68     12.76 o 
   5  11   5       37.55       25.60     11.90 o 
   6  11   5      631.07      632.51     22.46 o 
   7  11   5      402.01      431.30     20.41 o 
   8  11   5        1.01       -6.55     17.08 o 
   9  11   5        6.33      -13.38     14.22 o 
  10  11   5       22.07       -7.73     20.74 o 
  11  11   5      243.25      328.54     38.00 o 
  12  11   5       31.85       73.72     22.98 o 
 -14  12   5        8.81       29.46     19.92 o 
 -13  12   5       93.53       75.90     20.62 o 
 -12  12   5      644.47      624.39     28.57 o 
 -11  12   5        9.53        3.16     12.90 o 
  -9  12   5      127.44      132.87     15.29 o 
  -8  12   5      136.48      104.95     14.21 o 
  -7  12   5      328.55      348.31     17.42 o 
  -6  12   5       25.27       10.26     10.82 o 
  -5  12   5      848.86      801.80     21.77 o 
  -4  12   5       51.17       66.30     15.97 o 
  -3  12   5      147.78      131.30     15.56 o 
  -2  12   5      165.26      195.40     16.08 o 
  -1  12   5      155.57      168.92     17.08 o 
   0  12   5      356.68      342.48     24.61 o 
   1  12   5      672.10      681.46     21.81 o 
   2  12   5      195.86      183.70     13.29 o 
   3  12   5      319.55      323.79     16.22 o 
   4  12   5      274.16      308.89     16.79 o 
   5  12   5      167.18      127.61     21.70 o 
   6  12   5       35.91       20.08     13.22 o 
   7  12   5      125.39       96.43     15.20 o 
   8  12   5      190.84      234.62     18.23 o 
   9  12   5      845.92      879.14     34.93 o 
  10  12   5       41.96       48.45     20.10 o 
  11  12   5       73.13      103.76     22.79 o 
  12  12   5       52.55       47.72     21.73 o 
 -14  13   5       31.50       40.16     25.46 o 
 -13  13   5        0.51      -17.03     17.03 o 
 -12  13   5       37.98       42.13     16.89 o 
 -11  13   5      319.26      336.14     19.96 o 
 -10  13   5       93.27      120.30     15.49 o 
  -9  13   5       21.20       14.90     13.78 o 
  -8  13   5      535.60      496.71     24.46 o 
  -7  13   5       26.53       15.84     11.81 o 
  -6  13   5       88.68       57.33     11.73 o 
  -5  13   5     4289.09     4319.28     64.46 o 
  -4  13   5      532.87      505.76     22.55 o 
  -3  13   5       92.59      102.32     15.33 o 
  -2  13   5      268.19      296.74     18.70 o 
  -1  13   5     1053.44     1074.85     41.82 o 
   0  13   5     1831.11     1729.71     35.46 o 
   1  13   5      218.42      227.90     19.34 o 
   2  13   5       92.58       75.05     11.56 o 
   3  13   5        3.12        2.85     10.58 o 
   4  13   5       99.66       95.93     14.04 o 
   5  13   5      715.01      707.05     26.21 o 
   6  13   5      252.82      262.23     17.97 o 
   7  13   5       11.20       -5.71     13.25 o 
   8  13   5      123.33      128.59     17.08 o 
   9  13   5        8.54       26.51     16.19 o 
  10  13   5      160.59      223.86     25.71 o 
  11  13   5        4.84       20.41     25.92 o 
 -13  14   5      139.77      120.04     28.66 o 
 -12  14   5       23.52       11.24     19.64 o 
 -11  14   5       66.68       88.32     25.00 o 
 -10  14   5       79.99       60.42     21.73 o 
  -9  14   5      192.32      180.35     19.97 o 
  -8  14   5      295.13      236.18     20.37 o 
  -7  14   5       16.42       -8.00     14.39 o 
  -6  14   5      416.24      416.46     32.50 o 
  -5  14   5       18.58       31.76     14.91 o 
  -4  14   5       15.46      -13.51     13.51 o 
  -3  14   5      250.95      232.00     18.62 o 
  -2  14   5      497.47      531.70     24.54 o 
  -1  14   5      989.43     1021.68     30.68 o 
   0  14   5      145.67      155.93     16.51 o 
   1  14   5        2.77        6.58     13.31 o 
   2  14   5      171.19      188.50     13.99 o 
   3  14   5      480.17      459.57     19.29 o 
   4  14   5       19.13        3.31     13.48 o 
   5  14   5     2605.16     2482.35     46.77 o 
   6  14   5      104.42      127.42     15.98 o 
   7  14   5       36.40       37.07     14.63 o 
   8  14   5        6.36       11.91     14.03 o 
   9  14   5       94.25       90.93     17.99 o 
  10  14   5      430.53      494.73     32.45 o 
  11  14   5      126.52      139.80     25.84 o 
 -13  15   5       14.76      -14.71     29.82 o 
 -12  15   5       39.23       25.85     19.97 o 
 -11  15   5        2.00       -4.36     16.23 o 
 -10  15   5        1.26        8.54     15.85 o 
  -9  15   5      149.42      139.18     19.28 o 
  -8  15   5      240.70      180.14     20.00 o 
  -7  15   5      868.41      866.90     31.45 o 
  -6  15   5       38.56       29.28     15.94 o 
  -5  15   5      337.12      319.85     22.00 o 
  -4  15   5      227.28      216.74     19.89 o 
  -3  15   5        0.94        8.67     14.58 o 
  -2  15   5      511.35      476.34     36.92 o 
  -1  15   5        0.13       -1.04     14.35 o 
   0  15   5      111.71       94.45     16.45 o 
   1  15   5       19.27       24.94     14.80 o 
   2  15   5      515.31      528.77     31.38 o 
   3  15   5       71.83       67.11     16.60 o 
   4  15   5        5.87        2.03     12.66 o 
   5  15   5       14.42       24.45     13.43 o 
   6  15   5       11.88        7.09     13.31 o 
   7  15   5       93.89      104.88     20.42 o 
   8  15   5        0.51       12.76     14.08 o 
   9  15   5        1.00        2.85     15.77 o 
  10  15   5      134.00      157.45     24.89 o 
 -12  16   5       15.83       18.77     20.73 o 
 -11  16   5      138.10      157.06     25.12 o 
 -10  16   5      178.68      173.53     20.49 o 
  -9  16   5        8.61      -15.98     15.98 o 
  -8  16   5      171.00      191.89     20.58 o 
  -7  16   5       73.88       53.57     17.97 o 
  -6  16   5      546.47      613.40     41.15 o 
  -5  16   5      257.85      210.07     20.68 o 
  -4  16   5       72.82       46.83     16.59 o 
  -3  16   5      775.90      760.23     28.54 o 
  -2  16   5       79.05       80.23     16.59 o 
  -1  16   5      336.46      308.50     22.42 o 
   0  16   5      943.00      886.25     30.57 o 
   1  16   5      302.04      297.48     22.63 o 
   2  16   5       94.97       99.49     17.72 o 
   3  16   5      868.87      842.47     30.81 o 
   4  16   5      688.27      630.43     27.78 o 
   5  16   5      325.11      320.59     22.88 o 
   6  16   5       12.09       -4.79     15.59 o 
   7  16   5       42.80       59.08     19.05 o 
   8  16   5       22.28       39.35     18.82 o 
   9  16   5      129.82      155.01     23.89 o 
  10  16   5       48.05       11.60     25.35 o 
 -12  17   5      423.18      393.64     31.54 o 
 -11  17   5       16.95       36.46     21.38 o 
 -10  17   5        2.80       -7.37     16.16 o 
  -9  17   5       37.95       21.63     16.26 o 
  -8  17   5        1.15       -2.88     16.79 o 
  -7  17   5      979.55     1027.05     35.12 o 
  -6  17   5      110.52       66.67     18.45 o 
  -5  17   5      339.87      384.09     24.23 o 
  -4  17   5      140.46      131.05     18.85 o 
  -3  17   5      254.25      241.31     23.64 o 
  -2  17   5      911.14      953.82     45.97 o 
  -1  17   5      700.38      698.59     46.57 o 
   0  17   5     1302.06     1338.20     48.84 o 
   1  17   5     1848.43     1892.58     56.83 o 
   2  17   5       24.18        8.91     16.27 o 
   3  17   5        0.35        3.59     16.05 o 
   4  17   5       12.75      -11.66     16.06 o 
   5  17   5      166.15      209.40     21.11 o 
   6  17   5       24.31       24.99     17.41 o 
   7  17   5        1.74      -13.70     16.23 o 
   8  17   5       19.00       49.95     18.09 o 
   9  17   5        0.09       -9.88     19.60 o 
 -11  18   5      345.90      398.57     37.29 o 
 -10  18   5      316.58      355.26     27.67 o 
  -9  18   5       87.43       86.78     22.86 o 
  -8  18   5       11.87       12.95     18.87 o 
  -7  18   5        0.06      -16.79     16.79 o 
  -6  18   5        0.01       -5.21     16.94 o 
  -5  18   5       44.54       57.90     18.47 o 
  -4  18   5      305.12      320.42     32.54 o 
  -3  18   5      503.72      532.18     33.71 o 
  -2  18   5      287.41      280.89     22.11 o 
  -1  18   5       19.05       -4.63     15.81 o 
   0  18   5      257.24      252.42     21.67 o 
   1  18   5       66.87       77.46     17.86 o 
   2  18   5       64.88       72.08     18.23 o 
   3  18   5       48.82       52.83     17.52 o 
   4  18   5      320.47      329.79     30.39 o 
   5  18   5        0.06       17.00     16.79 o 
   6  18   5       46.98       80.40     22.37 o 
   7  18   5       29.07       36.69     21.19 o 
   8  18   5       27.25       41.12     32.99 o 
 -10  19   5        4.39       -3.26     17.66 o 
  -9  19   5        4.66      -16.36     16.36 o 
  -8  19   5      285.38      282.13     23.64 o 
  -7  19   5        0.02      -16.20     16.20 o 
  -6  19   5        6.39       47.34     18.36 o 
  -5  19   5       66.75       76.18     19.11 o 
  -4  19   5      181.98      184.73     21.59 o 
  -3  19   5      346.67      341.69     23.70 o 
  -2  19   5       81.80       81.26     20.55 o 
  -1  19   5       54.63       15.10     19.57 o 
   0  19   5      202.21      202.94     25.08 o 
   1  19   5        3.27       21.74     19.48 o 
   2  19   5        5.79      -18.97     19.32 o 
   3  19   5       24.85       14.42     26.28 o 
   4  19   5        7.69      -19.10     19.10 o 
   5  19   5      118.63      109.80     23.62 o 
   6  19   5       15.88      -17.35     19.68 o 
   7  19   5      204.28      221.90     27.34 o 
   8  19   5        1.01      -21.67     23.02 o 
  -9  20   5       18.11       86.37     25.48 o 
  -8  20   5      356.26      347.50     29.63 o 
  -7  20   5      157.10      142.06     23.97 o 
  -6  20   5       22.92       13.08     20.56 o 
  -5  20   5       59.24       66.42     22.60 o 
  -4  20   5      901.57      927.04     40.55 o 
  -3  20   5        0.21        0.05     18.81 o 
  -2  20   5      258.30      311.11     33.62 o 
  -1  20   5        4.57      -13.92     19.09 o 
   0  20   5       64.76      114.83     30.22 o 
   1  20   5        5.96       25.24     21.59 o 
   2  20   5        1.35       -0.28     22.79 o 
   3  20   5       74.06       64.52     22.65 o 
   4  20   5      171.02      148.74     28.97 o 
   5  20   5      257.72      305.09     30.04 o 
   6  20   5       57.11       82.21     24.46 o 
   7  20   5      376.51      355.40     31.50 o 
  -8  21   5       36.47       20.50     21.55 o 
  -7  21   5        7.92      -19.77     19.77 o 
  -6  21   5      259.98      243.27     28.03 o 
  -5  21   5      500.44      530.98     34.57 o 
  -4  21   5       10.00       -1.67     20.70 o 
  -3  21   5        9.85       -7.89     21.05 o 
  -2  21   5       41.80       66.52     22.50 o 
  -1  21   5      175.71      199.27     26.39 o 
   0  21   5       26.03       22.71     21.36 o 
   1  21   5      118.07      116.20     24.23 o 
   2  21   5      258.76      204.98     27.12 o 
   3  21   5        1.66      -18.76     18.76 o 
   4  21   5       39.97      -10.11     34.15 o 
   5  21   5       15.47       19.98     33.17 o 
   6  21   5      447.80      453.04     33.75 o 
  -7  22   5       59.91       71.84     24.72 o 
  -6  22   5        3.22      -16.80     20.36 o 
  -5  22   5       10.47       29.28     25.35 o 
  -4  22   5       29.88       16.19     22.63 o 
  -3  22   5       24.37       12.86     21.05 o 
  -2  22   5       28.47       22.58     21.60 o 
  -1  22   5       17.09       12.80     20.33 o 
   0  22   5       67.14       50.09     24.32 o 
   1  22   5        2.01       12.52     21.50 o 
   2  22   5        5.76       -8.13     24.52 o 
   3  22   5       26.11        5.11     21.79 o 
   4  22   5        0.72      -19.98     19.98 o 
  -5  23   5        0.15       20.00     21.86 o 
  -4  23   5        7.76      -24.61     24.61 o 
  -3  23   5       35.45       13.17     23.36 o 
  -2  23   5       71.64       33.39     22.83 o 
  -1  23   5        7.69      -22.50     22.50 o 
   0  23   5      147.21      117.03     25.71 o 
   1  23   5       13.83      -21.11     21.11 o 
   2  23   5      151.51      178.85     28.56 o 
 -16   0   6        0.82        2.16     29.45 o 
 -15   0   6        2.79        0.62     28.47 o 
 -14   0   6      280.18      279.90     39.62 o 
 -13   0   6     1701.54     1668.87     71.39 o 
 -12   0   6       66.12       53.70     19.69 o 
 -11   0   6     3214.89     3260.49     76.97 o 
 -10   0   6     2112.17     2147.38     57.24 o 
  -9   0   6      485.67      499.31     27.28 o 
  -8   0   6      153.11      164.37     24.29 o 
  -7   0   6       47.06       60.31     16.36 o 
  -6   0   6      775.19      694.92     28.23 o 
  -5   0   6     3271.60     3381.81     73.18 o 
  -4   0   6       85.89      111.29     14.10 o 
  -3   0   6       79.23       84.13     18.70 o 
  -2   0   6      246.01      287.48     11.51 o 
   0   0   6     6560.55     6254.86    114.56 o 
   1   0   6        3.85        9.55     11.78 o 
   2   0   6      556.91      496.70     22.47 o 
   3   0   6     1454.31     1594.44     42.41 o 
   4   0   6      577.25      641.56     27.56 o 
   5   0   6       17.98       22.22     14.05 o 
   6   0   6     1972.80     1789.14     48.68 o 
   7   0   6        1.76        9.46     15.37 o 
   8   0   6        2.36        1.14     15.15 o 
   9   0   6      765.43      872.94     51.01 o 
  10   0   6      128.57       90.86     32.21 o 
  11   0   6      194.91      175.71     34.09 o 
  12   0   6        8.80       40.55     29.63 o 
  13   0   6        0.26        9.28     28.66 o 
 -16   1   6        1.86        1.50     20.77 o 
 -15   1   6      593.25      612.22     35.70 o 
 -14   1   6      172.22      119.15     23.11 o 
 -13   1   6       43.30       41.18     27.45 o 
 -12   1   6      275.09      291.96     20.97 o 
 -11   1   6      921.59      910.16     26.87 o 
 -10   1   6       40.99       24.54     12.71 o 
  -9   1   6        7.25       26.97     18.61 o 
  -8   1   6        0.27       17.23     11.87 o 
  -7   1   6      249.30      250.26     14.17 o 
  -6   1   6        0.21        5.46      9.94 o 
  -5   1   6     7835.47     7965.38    111.92 o 
  -4   1   6       83.54      114.03     11.95 o 
  -3   1   6        5.90       -5.87      5.87 o 
  -2   1   6     2789.21     3063.23     49.34 o 
  -1   1   6       38.40       31.48      9.24 o 
   0   1   6       36.24       49.92      6.75 o 
   1   1   6      226.46      191.35     11.19 o 
   2   1   6      876.84      847.86     20.45 o 
   3   1   6      222.60      242.85     16.21 o 
   4   1   6       61.11       66.88     10.67 o 
   5   1   6      415.80      449.52     18.35 o 
   6   1   6       13.29        8.92     10.33 o 
   7   1   6       97.02       85.01     12.11 o 
   8   1   6      457.14      473.64     18.98 o 
   9   1   6      309.43      342.26     25.26 o 
  10   1   6      114.70      145.88     22.71 o 
  11   1   6        1.37       35.68     18.88 o 
  12   1   6       50.82       52.14     21.01 o 
  13   1   6       30.32       34.44     20.90 o 
 -16   2   6       31.99       -2.36     21.10 o 
 -15   2   6      593.42      603.08     60.17 o 
 -14   2   6       26.87       41.62     20.46 o 
 -13   2   6       83.86       56.40     23.60 o 
 -12   2   6      101.73       95.86     17.78 o 
 -11   2   6       21.79        3.46     13.09 o 
 -10   2   6     1524.72     1482.39     36.26 o 
  -9   2   6      541.92      539.76     19.83 o 
  -8   2   6      110.53      109.99     13.02 o 
  -7   2   6      928.63      978.83     23.73 o 
  -6   2   6      199.31      193.73     17.64 o 
  -5   2   6      216.14      227.94     12.39 o 
  -4   2   6        1.46       -7.87      8.27 o 
  -3   2   6       52.68       73.96      8.25 o 
  -2   2   6     2218.40     2141.96     37.91 o 
  -1   2   6     4477.54     4745.50     71.01 o 
   0   2   6      195.76      209.35      8.42 o 
   1   2   6     3981.01     4045.04     56.46 o 
   2   2   6        8.36       -0.08      9.55 o 
   3   2   6      326.32      363.53     15.64 o 
   4   2   6      165.27      150.53     12.20 o 
   5   2   6       53.33       34.11     10.37 o 
   6   2   6       26.49       34.07     11.09 o 
   7   2   6       52.95       68.48     12.25 o 
   8   2   6        1.31       -8.50     11.04 o 
   9   2   6       84.19       86.81     19.13 o 
  10   2   6       14.54       24.38     19.94 o 
  11   2   6       76.61       70.58     21.38 o 
  12   2   6      169.61      211.23     26.57 o 
  13   2   6        3.63      -14.85     21.73 o 
 -16   3   6        0.00       17.74     26.94 o 
 -15   3   6      133.98      130.95     24.92 o 
 -14   3   6      250.88      225.76     25.43 o 
 -13   3   6        4.22        0.67     18.83 o 
 -12   3   6      181.30      204.60     19.70 o 
 -11   3   6     3829.78     3781.89     70.67 o 
 -10   3   6      132.32      107.38     15.73 o 
  -9   3   6        0.09        0.14     10.65 o 
  -8   3   6        1.24       -9.36      9.36 o 
  -7   3   6     1198.07     1151.37     25.99 o 
  -6   3   6       23.85       28.56     10.64 o 
  -5   3   6      644.12      769.11     20.16 o 
  -4   3   6     1448.62     1373.31     25.83 o 
  -3   3   6      142.70      164.19      9.51 o 
  -2   3   6     2461.24     2701.80     57.49 o 
  -1   3   6     2045.15     2143.52     38.96 o 
   0   3   6     1826.36     1639.81     35.85 o 
   1   3   6     1767.29     1679.43     42.24 o 
   2   3   6      649.18      606.00     17.80 o 
   3   3   6     1259.09     1374.71     27.76 o 
   4   3   6        0.22       -9.24      9.24 o 
   5   3   6      164.88      165.53     12.89 o 
   6   3   6       54.16       66.66     11.95 o 
   7   3   6      186.34      172.13     14.42 o 
   8   3   6      215.38      216.42     15.23 o 
   9   3   6      148.02      163.71     21.35 o 
  10   3   6      809.78      845.42     47.90 o 
  11   3   6        5.18       32.88     19.21 o 
  12   3   6        0.73      -17.33     19.52 o 
  13   3   6      223.33      213.56     27.28 o 
 -16   4   6       40.29       53.47     22.48 o 
 -15   4   6       16.62        9.02     19.61 o 
 -14   4   6       48.38       56.60     21.28 o 
 -13   4   6       86.68       69.95     20.61 o 
 -12   4   6      117.12       73.24     17.40 o 
 -11   4   6      673.34      693.33     23.47 o 
 -10   4   6       32.14       40.61     12.93 o 
  -9   4   6      151.39      145.27     13.78 o 
  -8   4   6      344.00      356.57     16.36 o 
  -7   4   6       53.35       21.88     10.38 o 
  -6   4   6       41.53       41.43     11.14 o 
  -5   4   6      707.76      762.63     20.05 o 
  -4   4   6      804.18      765.37     19.23 o 
  -3   4   6     3802.78     3613.94     46.60 o 
  -2   4   6      267.60      244.29     14.77 o 
  -1   4   6        0.00        7.66     10.71 o 
   0   4   6     1695.97     1746.89     29.73 o 
   1   4   6     5342.51     5196.80     70.29 o 
   2   4   6      883.64      912.90     21.35 o 
   3   4   6       10.12       16.45      9.74 o 
   4   4   6      201.70      222.58     17.96 o 
   5   4   6      357.23      342.20     23.01 o 
   6   4   6     1615.33     1617.05     33.07 o 
   7   4   6      135.93      170.39     14.37 o 
   8   4   6      308.68      288.28     20.41 o 
   9   4   6       37.65       11.26     16.50 o 
  10   4   6      424.93      422.58     29.17 o 
  11   4   6       66.81       81.40     21.55 o 
  12   4   6       67.14       61.17     31.69 o 
  13   4   6        3.49       28.04     24.32 o 
 -16   5   6        3.16       21.63     24.04 o 
 -15   5   6      414.36      436.54     31.83 o 
 -14   5   6       69.90       81.60     25.21 o 
 -13   5   6       16.62       20.94     19.33 o 
 -12   5   6     1131.30     1131.76     34.69 o 
 -11   5   6      659.03      698.56     23.62 o 
 -10   5   6        0.01       -5.47     11.80 o 
  -9   5   6       12.27       12.12     11.41 o 
  -8   5   6       41.55       32.85     11.20 o 
  -7   5   6      443.54      480.03     17.53 o 
  -6   5   6      170.11      165.14     12.55 o 
  -5   5   6     1033.82     1106.26     24.43 o 
  -4   5   6      282.42      254.99     12.71 o 
  -3   5   6      324.24      304.33     12.63 o 
  -2   5   6       34.20       65.71     14.89 o 
  -1   5   6     3002.07     2807.93     37.95 o 
   0   5   6     4634.65     4546.88     65.84 o 
   1   5   6     9000.96     9545.43    120.93 o 
   2   5   6       40.20       39.79      9.93 o 
   3   5   6       20.42        4.94      9.33 o 
   4   5   6      108.80       96.81     12.86 o 
   5   5   6      505.77      481.62     17.91 o 
   6   5   6        0.01       18.45     10.80 o 
   7   5   6        6.32       18.36     11.62 o 
   8   5   6        3.16        4.83     11.96 o 
   9   5   6      268.42      252.46     37.10 o 
  10   5   6       81.36      102.45     21.65 o 
  11   5   6       56.08       43.63     19.82 o 
  12   5   6      159.36      251.45     27.52 o 
  13   5   6       78.37       83.14     23.47 o 
 -16   6   6       16.82       38.25     22.08 o 
 -15   6   6      337.22      336.17     29.91 o 
 -14   6   6      173.21      148.73     24.22 o 
 -13   6   6        5.96       12.01     18.17 o 
 -12   6   6       93.18       60.49     17.74 o 
 -11   6   6      175.63      178.29     15.69 o 
 -10   6   6        2.23       -2.24     11.86 o 
  -9   6   6      362.57      353.94     17.54 o 
  -8   6   6       61.23       73.21     12.19 o 
  -7   6   6        0.86        5.11     10.10 o 
  -6   6   6     3598.11     3785.47     56.13 o 
  -5   6   6      321.50      327.11     14.80 o 
  -4   6   6      142.31      167.96     14.33 o 
  -2   6   6     1517.18     1561.66     28.43 o 
  -1   6   6       88.13       71.67      9.18 o 
   0   6   6        1.37       13.48      8.66 o 
   1   6   6     1300.72     1439.23     28.08 o 
   2   6   6       39.98       16.49      9.77 o 
   3   6   6      260.07      253.83     21.79 o 
   4   6   6       12.80        6.60     15.10 o 
   5   6   6      789.07      755.38     24.93 o 
   6   6   6      187.77      191.77     14.16 o 
   7   6   6       25.53       20.29     11.75 o 
   8   6   6      963.08      987.20     27.61 o 
   9   6   6        0.16        0.99     16.87 o 
  10   6   6     2187.27     2294.34     60.59 o 
  11   6   6       10.99       12.85     21.95 o 
  12   6   6      236.94      293.20     32.34 o 
  13   6   6      114.48      114.78     25.44 o 
 -16   7   6       19.94       35.69     30.38 o 
 -15   7   6      171.44      229.71     44.79 o 
 -14   7   6       10.09       10.39     19.91 o 
 -13   7   6        6.67       -5.23     18.63 o 
 -12   7   6       16.43       27.62     16.82 o 
 -11   7   6     1151.20     1095.63     29.31 o 
 -10   7   6       64.42       53.94     17.82 o 
  -9   7   6       39.66       37.84     12.60 o 
  -8   7   6        5.49        3.59     11.09 o 
  -7   7   6       12.13        6.87     10.70 o 
  -6   7   6     1750.79     1912.91     34.81 o 
  -5   7   6      379.76      351.75     15.04 o 
  -4   7   6     1077.52     1079.32     25.90 o 
  -3   7   6       71.91       70.13     12.33 o 
  -2   7   6     1417.46     1362.60     26.74 o 
  -1   7   6       15.25       -3.94      8.82 o 
   0   7   6      574.67      575.24     17.68 o 
   1   7   6     2246.55     2562.95     68.58 o 
   2   7   6     1965.23     2100.67     52.09 o 
   3   7   6      315.44      349.55     15.24 o 
   4   7   6       49.01       48.52     10.76 o 
   5   7   6      307.56      335.77     16.31 o 
   6   7   6      145.60      151.84     14.15 o 
   7   7   6       37.53       28.36     12.76 o 
   8   7   6      821.87      834.78     34.99 o 
   9   7   6        5.67        7.51     13.55 o 
  10   7   6        4.08       -0.23     18.27 o 
  11   7   6       50.07       46.35     20.08 o 
  12   7   6        9.54       30.55     21.04 o 
  13   7   6      155.95      190.87     48.62 o 
 -15   8   6      207.02      192.84     26.47 o 
 -14   8   6      277.49      260.12     26.76 o 
 -13   8   6        7.81        1.30     32.45 o 
 -12   8   6       23.67       16.79     18.48 o 
 -11   8   6       23.19        3.33     13.05 o 
 -10   8   6      419.66      434.60     22.44 o 
  -9   8   6       18.66        9.38     13.94 o 
  -8   8   6        9.14       17.55     11.67 o 
  -7   8   6       15.19        3.32     10.74 o 
  -6   8   6        3.23       14.00     10.04 o 
  -5   8   6     1721.05     1639.75     37.68 o 
  -4   8   6        6.53       12.96      9.52 o 
  -3   8   6      667.13      729.90     28.07 o 
  -2   8   6      292.20      283.84     13.76 o 
  -1   8   6        1.12        4.50      9.10 o 
   0   8   6        0.07        8.47      9.21 o 
   1   8   6      518.20      562.75     20.68 o 
   2   8   6     1074.88      961.09     26.37 o 
   3   8   6       59.01       52.49     10.53 o 
   4   8   6       84.83       74.20     11.75 o 
   5   8   6      118.96      148.02     13.81 o 
   6   8   6      447.92      470.79     19.70 o 
   7   8   6      211.76      204.00     16.36 o 
   8   8   6       39.66       44.36     13.91 o 
   9   8   6       41.43       23.40     15.48 o 
  10   8   6        1.91      -17.71     17.71 o 
  11   8   6      238.03      251.83     27.24 o 
  12   8   6       18.86        5.21     20.14 o 
 -15   9   6      226.46      225.43     27.48 o 
 -14   9   6      601.91      618.66     34.67 o 
 -13   9   6        3.25       22.02     19.13 o 
 -12   9   6       36.29       39.66     25.65 o 
 -10   9   6       28.18        3.66     12.73 o 
  -9   9   6        1.91       -7.92     11.67 o 
  -8   9   6      470.64      494.45     19.78 o 
  -7   9   6      793.11      835.86     23.81 o 
  -6   9   6      852.60      854.93     30.93 o 
  -5   9   6       43.24       43.17     10.69 o 
  -4   9   6      282.48      260.66     14.34 o 
  -3   9   6      915.76      927.36     22.24 o 
  -2   9   6      302.50      317.21     13.97 o 
  -1   9   6      491.80      422.33     21.56 o 
   0   9   6      208.39      201.96     12.54 o 
   1   9   6        0.65        4.39     10.48 o 
   2   9   6      293.89      325.40     15.15 o 
   3   9   6        1.99       21.62     10.28 o 
   4   9   6        0.94      -11.68     11.68 o 
   5   9   6        6.30      -11.13     11.13 o 
   6   9   6     1030.09     1073.90     28.40 o 
   7   9   6      416.98      451.78     26.55 o 
   8   9   6      625.00      669.15     24.16 o 
   9   9   6       44.81       44.35     15.81 o 
  10   9   6       27.92       43.04     19.73 o 
  11   9   6      259.69      333.66     42.77 o 
  12   9   6        4.68        8.56     20.68 o 
 -15  10   6      103.39      134.26     24.80 o 
 -14  10   6      311.42      341.25     29.44 o 
 -13  10   6       36.91        6.15     18.84 o 
 -12  10   6      317.25      269.21     24.12 o 
 -10  10   6       13.86       -0.98     12.63 o 
  -9  10   6      198.16      175.28     16.06 o 
  -8  10   6      114.63      119.36     14.38 o 
  -7  10   6      247.61      285.71     16.35 o 
  -6  10   6      390.83      388.07     17.00 o 
  -5  10   6     1506.40     1479.06     30.17 o 
  -4  10   6        6.36        8.20     10.85 o 
  -3  10   6       35.08       35.51      9.99 o 
  -2  10   6     3202.62     3413.43     51.80 o 
  -1  10   6       32.40       27.45      9.75 o 
   0  10   6     1729.69     1901.33     34.42 o 
   1  10   6      673.54      698.19     26.64 o 
   2  10   6      781.25      854.35     26.78 o 
   3  10   6       32.22       23.35     10.73 o 
   4  10   6      351.51      308.02     16.77 o 
   5  10   6       96.67      106.20     14.14 o 
   6  10   6       15.35       16.79     12.65 o 
   7  10   6      704.66      757.52     25.73 o 
   8  10   6       47.83       42.96     14.45 o 
   9  10   6       87.35       72.96     17.16 o 
  10  10   6      197.03      268.73     26.90 o 
  11  10   6      264.05      329.01     29.58 o 
  12  10   6       29.00       43.93     21.38 o 
 -14  11   6       63.70       58.11     21.35 o 
 -13  11   6       75.02      102.53     22.01 o 
 -12  11   6       31.47       20.52     15.68 o 
 -11  11   6        2.40       22.43     14.68 o 
 -10  11   6        3.37       12.08     13.26 o 
  -9  11   6       26.27       21.15     15.00 o 
  -8  11   6      477.26      553.81     21.34 o 
  -7  11   6        4.15       11.55     11.62 o 
  -6  11   6       52.06       61.36     12.22 o 
  -5  11   6      118.79      114.34     15.03 o 
  -4  11   6       34.56       35.53     12.25 o 
  -3  11   6        2.86        3.24      9.44 o 
  -2  11   6        0.19       13.61      9.60 o 
  -1  11   6      452.23      451.05     16.83 o 
   0  11   6      355.41      388.23     16.44 o 
   1  11   6      489.08      483.55     17.73 o 
   2  11   6      548.11      571.88     19.79 o 
   3  11   6        0.47        2.14     10.83 o 
   4  11   6        0.18       29.26     11.67 o 
   5  11   6      176.91      180.15     15.83 o 
   6  11   6       17.03       11.55     12.92 o 
   7  11   6      356.15      358.49     19.70 o 
   8  11   6       12.92       10.78     13.86 o 
   9  11   6        7.04       26.75     16.43 o 
  10  11   6      397.73      463.21     30.98 o 
  11  11   6        0.35      -18.75     18.75 o 
 -14  12   6        6.99        4.61     19.82 o 
 -13  12   6       30.66       23.02     19.08 o 
 -12  12   6       52.75      102.11     18.63 o 
 -11  12   6        1.22        7.53     13.64 o 
 -10  12   6       29.70       19.09     13.62 o 
  -9  12   6        2.90        2.34     13.68 o 
  -8  12   6      380.39      307.33     17.94 o 
  -7  12   6      713.36      766.09     34.56 o 
  -6  12   6        6.17      -10.83     10.83 o 
  -5  12   6      385.14      398.16     21.65 o 
  -4  12   6      124.64      128.04     16.05 o 
  -3  12   6      407.29      415.16     16.36 o 
  -2  12   6     5676.15     5847.50     81.28 o 
  -1  12   6      453.41      456.40     16.91 o 
   0  12   6      496.57      575.12     19.23 o 
   1  12   6      604.38      685.58     21.16 o 
   2  12   6      571.96      590.75     20.81 o 
   3  12   6      281.77      289.74     16.29 o 
   4  12   6     1052.38     1096.70     29.40 o 
   5  12   6       39.07       33.10     13.49 o 
   6  12   6       33.19       42.45     14.08 o 
   7  12   6       57.13       59.89     14.49 o 
   8  12   6       54.34       56.99     15.74 o 
   9  12   6      108.90       77.03     17.90 o 
  10  12   6       98.08      109.61     23.44 o 
  11  12   6        9.41       -2.39     20.09 o 
 -14  13   6      229.98      165.81     30.74 o 
 -13  13   6       32.44       12.23     26.61 o 
 -12  13   6      156.97      171.09     24.37 o 
 -11  13   6       14.60       21.51     13.83 o 
 -10  13   6      377.47      380.83     31.95 o 
  -9  13   6       58.56       27.58     13.65 o 
  -8  13   6      101.55       92.05     16.30 o 
  -7  13   6       47.56       35.93     12.48 o 
  -6  13   6      308.33      268.78     15.98 o 
  -5  13   6      620.76      656.15     28.79 o 
  -4  13   6       70.22       73.07     17.65 o 
  -3  13   6        1.50       22.73     14.03 o 
  -2  13   6        3.32        5.33     13.21 o 
  -1  13   6       94.08       99.72     15.17 o 
   0  13   6      274.43      270.49     15.92 o 
   1  13   6       19.78       38.49     11.04 o 
   2  13   6      126.73      116.61     13.60 o 
   3  13   6       22.24        5.95     11.85 o 
   4  13   6      209.32      187.67     15.77 o 
   5  13   6       77.04       71.37     16.10 o 
   6  13   6      355.21      359.19     20.41 o 
   7  13   6        2.35        1.60     13.73 o 
   8  13   6        0.32       13.20     13.94 o 
   9  13   6        0.59      -15.32     15.45 o 
  10  13   6      197.60      200.01     25.93 o 
  11  13   6        1.77       28.23     24.59 o 
 -13  14   6        0.89        3.48     23.58 o 
 -12  14   6       25.52       14.45     19.58 o 
 -11  14   6       44.91       43.58     26.20 o 
 -10  14   6        3.40       -5.60     16.91 o 
  -9  14   6       28.07       36.12     16.82 o 
  -8  14   6        0.38      -14.87     14.87 o 
  -7  14   6      461.23      394.53     23.10 o 
  -6  14   6       76.35       84.24     16.73 o 
  -5  14   6      466.91      425.27     23.56 o 
  -4  14   6     1643.73     1581.57     39.68 o 
  -3  14   6     1902.74     1979.10     45.14 o 
  -2  14   6     1879.97     2010.81     46.79 o 
  -1  14   6        0.10      -11.68     13.41 o 
   0  14   6       79.01       49.95     17.99 o 
   1  14   6        7.64        7.94     14.10 o 
   2  14   6      746.87      761.45     23.86 o 
   3  14   6      722.03      657.66     24.24 o 
   4  14   6       53.36       80.43     14.62 o 
   5  14   6     1276.60     1294.89     39.98 o 
   6  14   6        0.12        6.16     15.13 o 
   7  14   6       32.09        5.26     15.33 o 
   8  14   6        0.01       10.94     14.19 o 
   9  14   6       21.43       16.56     16.61 o 
  10  14   6        9.81        2.73     23.16 o 
 -13  15   6        1.44       -8.51     23.50 o 
 -12  15   6      239.45      244.19     26.81 o 
 -11  15   6      278.02      348.68     26.88 o 
 -10  15   6        7.02      -10.64     15.55 o 
  -9  15   6        9.99       12.04     17.80 o 
  -8  15   6        1.03      -15.42     15.42 o 
  -7  15   6      629.72      638.88     28.20 o 
  -6  15   6       10.21      -14.35     15.96 o 
  -5  15   6       26.13       29.64     16.36 o 
  -4  15   6        3.47       -4.71     15.52 o 
  -3  15   6     1388.19     1460.31     49.83 o 
  -2  15   6     5635.30     5803.96     94.73 o 
  -1  15   6      421.26      478.38     46.04 o 
   0  15   6      844.86      765.70     28.38 o 
   1  15   6      154.94      158.74     19.27 o 
   2  15   6     3441.35     3507.88     66.35 o 
   3  15   6       49.14       40.56     16.86 o 
   4  15   6     1328.48     1274.45     61.66 o 
   5  15   6        3.15       12.86     13.75 o 
   6  15   6      178.22      167.92     17.66 o 
   7  15   6       19.34       22.88     15.98 o 
   8  15   6        1.32       -7.74     14.32 o 
   9  15   6       24.62       39.39     17.39 o 
  10  15   6        3.41       59.62     21.77 o 
 -12  16   6       74.50       50.44     22.39 o 
 -11  16   6       36.51       23.46     17.81 o 
 -10  16   6       33.08       -1.68     22.80 o 
  -9  16   6       58.30       21.70     17.31 o 
  -8  16   6      103.69      111.29     19.37 o 
  -7  16   6      871.39      828.98     31.82 o 
  -6  16   6      272.05      264.77     22.37 o 
  -5  16   6       70.67       48.06     16.99 o 
  -4  16   6      725.27      667.23     34.08 o 
  -3  16   6     1954.25     2055.30     48.94 o 
  -2  16   6       98.31      105.02     18.26 o 
  -1  16   6      170.02      193.82     19.86 o 
   0  16   6     1370.03     1509.35     40.67 o 
   1  16   6      156.68      135.18     19.16 o 
   2  16   6      453.44      454.76     24.81 o 
   3  16   6       32.80       40.32     17.45 o 
   4  16   6       31.58       74.40     18.06 o 
   5  16   6       10.19        2.26     16.11 o 
   6  16   6      165.52      171.32     20.55 o 
   7  16   6       40.01       38.39     17.63 o 
   8  16   6        1.29       10.44     20.00 o 
   9  16   6       10.66       12.44     20.10 o 
 -11  17   6        3.62       15.52     17.66 o 
 -10  17   6       94.53      133.27     20.46 o 
  -9  17   6       26.94       23.92     17.89 o 
  -8  17   6        4.19      -14.72     16.66 o 
  -7  17   6      112.45      109.49     19.65 o 
  -6  17   6      238.03      255.45     22.52 o 
  -5  17   6      296.04      298.32     22.74 o 
  -4  17   6      160.40      171.87     20.18 o 
  -3  17   6       12.85        1.87     15.73 o 
  -2  17   6      383.81      413.27     24.86 o 
  -1  17   6       42.34       36.11     17.26 o 
   0  17   6      580.52      555.72     26.88 o 
   1  17   6        7.79       -3.43     16.60 o 
   2  17   6       85.45       61.54     17.93 o 
   3  17   6     1970.44     2132.76     50.56 o 
   4  17   6      716.15      611.83     28.96 o 
   5  17   6       35.87       60.42     18.74 o 
   6  17   6        4.15       -9.37     16.42 o 
   7  17   6       12.25        7.09     17.11 o 
   8  17   6      200.35      214.30     35.58 o 
 -11  18   6      463.14      588.97     35.79 o 
 -10  18   6       53.52       28.33     17.97 o 
  -9  18   6       77.98       87.16     19.70 o 
  -8  18   6       45.90       69.75     18.96 o 
  -7  18   6       41.17       41.48     22.11 o 
  -6  18   6      319.22      334.80     24.59 o 
  -5  18   6      620.13      595.89     29.11 o 
  -4  18   6      115.21      148.14     20.35 o 
  -3  18   6       75.55       71.79     18.49 o 
  -2  18   6      597.87      587.24     38.97 o 
  -1  18   6      367.79      414.14     40.93 o 
   0  18   6       37.17       72.26     18.28 o 
   1  18   6      369.20      344.19     24.22 o 
   2  18   6       18.38       23.14     17.67 o 
   3  18   6        0.11      -16.45     16.45 o 
   4  18   6       35.50       39.89     18.43 o 
   5  18   6      315.22      297.58     24.27 o 
   6  18   6       28.76       32.08     18.60 o 
   7  18   6       24.86       28.44     18.95 o 
   8  18   6       66.16       33.21     25.60 o 
 -10  19   6        0.00       15.68     18.46 o 
  -9  19   6      194.65      239.26     26.84 o 
  -8  19   6        0.02      -16.89     16.89 o 
  -7  19   6      137.94      133.73     21.28 o 
  -6  19   6      570.03      610.09     50.67 o 
  -5  19   6        4.43      -17.22     17.22 o 
  -4  19   6      929.11     1013.37     36.37 o 
  -3  19   6        2.20       -3.29     17.14 o 
  -2  19   6        5.02      -12.02     16.99 o 
  -1  19   6      391.73      344.68     24.82 o 
   0  19   6      347.85      361.57     25.00 o 
   1  19   6       73.95       82.87     19.45 o 
   2  19   6      127.77       95.67     22.65 o 
   3  19   6      192.95      201.49     26.30 o 
   4  19   6        6.85       10.00     20.51 o 
   5  19   6        1.29      -10.86     19.80 o 
   6  19   6        0.91        0.30     20.64 o 
   7  19   6      297.98      336.21     30.69 o 
  -9  20   6       19.80       65.19     23.07 o 
  -8  20   6       47.61       11.84     18.22 o 
  -7  20   6       62.98       34.66     20.51 o 
  -6  20   6       43.07       66.17     19.82 o 
  -5  20   6       86.34       58.52     19.51 o 
  -4  20   6       56.98       62.17     22.55 o 
  -3  20   6      242.55      158.29     25.34 o 
  -2  20   6      273.54      226.05     27.02 o 
  -1  20   6      226.95      220.17     26.40 o 
   0  20   6      515.17      539.09     34.13 o 
   1  20   6       63.52       80.95     22.93 o 
   2  20   6       56.65       12.13     21.25 o 
   3  20   6       86.92       43.76     22.33 o 
   4  20   6       75.76       75.47     23.39 o 
   5  20   6       38.96       47.87     22.87 o 
   6  20   6        9.88       12.13     21.58 o 
  -8  21   6       40.24       69.34     23.18 o 
  -7  21   6       16.51       24.59     21.74 o 
  -6  21   6        0.00      -22.71     22.71 o 
  -5  21   6       20.65       -7.78     19.85 o 
  -4  21   6        0.33       17.46     21.04 o 
  -3  21   6        6.13       -4.39     20.88 o 
  -2  21   6       26.76       17.73     21.86 o 
  -1  21   6      242.57      236.78     27.63 o 
   0  21   6      149.89      142.47     25.45 o 
   1  21   6        5.64        0.37     20.48 o 
   2  21   6       22.25       -3.65     25.57 o 
   3  21   6        0.02       -7.35     21.04 o 
   4  21   6       51.39       60.30     23.10 o 
   5  21   6       78.18       59.04     23.37 o 
  -6  22   6       51.02       21.25     22.32 o 
  -5  22   6       28.30        9.47     22.30 o 
  -4  22   6        6.86        9.50     23.15 o 
  -3  22   6       28.38       56.91     23.68 o 
  -2  22   6       29.93       34.25     23.13 o 
  -1  22   6       59.27       39.33     24.27 o 
   0  22   6       57.00       50.39     22.72 o 
   1  22   6        0.34      -13.02     21.32 o 
   2  22   6       65.78       58.03     24.20 o 
   3  22   6      118.77      123.68     41.48 o 
  -4  23   6      196.13      237.77     42.85 o 
  -3  23   6       66.72       32.02     33.08 o 
  -2  23   6        5.51      -18.26     21.94 o 
  -1  23   6        5.23      -13.42     21.64 o 
   0  23   6        0.44      -20.55     20.55 o 
   1  23   6       81.92       50.79     24.11 o 
 -16   1   7      148.68      136.23     25.17 o 
 -15   1   7      173.31      191.47     46.78 o 
 -14   1   7      129.44      123.04     23.33 o 
 -13   1   7       17.44       17.91     19.33 o 
 -12   1   7      187.74      174.52     20.27 o 
 -11   1   7     5854.98     5803.16     85.10 o 
 -10   1   7      586.45      572.98     25.02 o 
  -9   1   7       41.61       23.45     12.24 o 
  -8   1   7      400.35      338.70     16.51 o 
  -7   1   7      666.94      713.23     20.62 o 
  -6   1   7       20.84       15.82      9.70 o 
  -5   1   7       37.59       34.87      9.82 o 
  -4   1   7     3938.32     3855.33     61.51 o 
  -3   1   7     3508.91     3505.54     56.91 o 
  -2   1   7      663.46      735.31     34.26 o 
  -1   1   7      435.10      460.24     24.41 o 
   0   1   7      105.24      104.96      9.21 o 
   1   1   7      487.62      500.90     23.21 o 
   2   1   7     2457.41     2556.22     41.45 o 
   3   1   7      936.22      952.76     24.25 o 
   4   1   7      664.92      603.71     20.28 o 
   5   1   7       17.11        1.24     10.36 o 
   6   1   7       74.23       78.69     12.61 o 
   7   1   7      206.06      207.52     15.76 o 
   8   1   7        0.56       -7.06     11.62 o 
   9   1   7      229.55      185.07     22.68 o 
  10   1   7      216.09      210.99     24.53 o 
  11   1   7      435.93      433.66     36.05 o 
  12   1   7       53.48       -4.95     18.89 o 
  13   1   7        0.25       -8.73     19.45 o 
 -16   2   7        1.84        1.13     20.74 o 
 -15   2   7     1795.55     1828.93     56.90 o 
 -14   2   7      333.26      362.82     29.95 o 
 -13   2   7      365.23      351.19     27.54 o 
 -12   2   7      637.87      655.59     28.72 o 
 -11   2   7     2520.39     2599.93     47.79 o 
 -10   2   7     1184.34     1148.21     29.98 o 
  -9   2   7        3.99        6.75     11.77 o 
  -8   2   7      866.18      951.61     26.22 o 
  -7   2   7      383.11      307.29     15.01 o 
  -6   2   7        3.95       16.06     14.31 o 
  -5   2   7       17.41       12.83      9.81 o 
  -4   2   7      537.79      601.25     16.74 o 
  -3   2   7      567.43      590.41     19.74 o 
  -2   2   7      600.31      639.02     27.05 o 
  -1   2   7      744.22      710.09     22.19 o 
   0   2   7      150.75      166.13      8.82 o 
   1   2   7       10.95       21.52      8.99 o 
   2   2   7      206.35      198.74     12.73 o 
   3   2   7      373.19      394.32     18.32 o 
   4   2   7       57.64       45.40     10.80 o 
   5   2   7     1133.18     1139.09     27.33 o 
   6   2   7      242.49      243.97     15.94 o 
   7   2   7      427.24      426.60     24.79 o 
   8   2   7       29.41       11.23     12.70 o 
   9   2   7       20.32       18.02     21.37 o 
  10   2   7       80.72       66.81     24.94 o 
  11   2   7       70.80       40.99     21.04 o 
  12   2   7      128.62      183.88     26.32 o 
  13   2   7       38.66       29.63     25.75 o 
 -16   3   7      382.27      431.77     33.31 o 
 -15   3   7      891.37      826.45     39.73 o 
 -14   3   7        7.57        4.76     19.87 o 
 -13   3   7       71.17       51.65     20.29 o 
 -12   3   7     1136.31     1139.04     30.58 o 
 -11   3   7     1095.74     1086.39     30.13 o 
 -10   3   7      971.28      979.61     27.56 o 
  -9   3   7      522.52      565.83     20.62 o 
  -8   3   7      186.17      211.67     15.10 o 
  -7   3   7       35.79       14.06     10.09 o 
  -6   3   7       55.84       62.97     10.62 o 
  -5   3   7     1665.98     1707.01     31.34 o 
  -4   3   7      728.03      802.76     19.80 o 
  -3   3   7      939.60      974.88     30.05 o 
  -2   3   7      198.73      191.35     17.33 o 
  -1   3   7     2636.85     2366.28     43.29 o 
   1   3   7      720.28      795.89     31.99 o 
   2   3   7     1230.59     1201.97     25.61 o 
   3   3   7     2581.74     2569.93     45.34 o 
   4   3   7        0.84       -1.72      9.48 o 
   5   3   7       64.30       57.56     11.97 o 
   6   3   7      215.75      196.28     15.28 o 
   7   3   7      242.02      273.17     17.31 o 
   8   3   7       77.38       74.92     14.21 o 
   9   3   7      113.89       90.05     21.23 o 
  10   3   7       11.01       24.15     18.81 o 
  11   3   7        0.31       -3.19     18.23 o 
  12   3   7       14.11       20.56     20.22 o 
 -16   4   7      178.80      194.31     27.89 o 
 -15   4   7       25.02       29.84     21.48 o 
 -14   4   7       21.66       43.58     20.99 o 
 -13   4   7      426.53      462.14     29.61 o 
 -12   4   7      589.94      567.34     24.86 o 
 -11   4   7      481.62      418.53     23.18 o 
 -10   4   7       86.10       80.18     14.87 o 
  -9   4   7      600.51      654.71     21.99 o 
  -8   4   7      909.10      893.29     24.20 o 
  -7   4   7       43.80       49.18     10.94 o 
  -6   4   7      219.28      238.40     13.45 o 
  -5   4   7     3262.46     3514.57     57.66 o 
  -4   4   7        1.31       -3.74     11.59 o 
  -3   4   7     1505.37     1568.66     33.60 o 
  -2   4   7     6633.52     6330.21     93.29 o 
  -1   4   7      521.29      519.04     24.65 o 
   0   4   7     3014.51     3042.25     45.87 o 
   1   4   7     2606.48     2558.89     49.74 o 
   2   4   7     2154.74     2158.88     36.95 o 
   3   4   7        6.72       -0.63      9.28 o 
   4   4   7        0.14       -9.63      9.63 o 
   5   4   7       11.14       -0.71     11.11 o 
   6   4   7      676.39      633.46     23.41 o 
   7   4   7        5.57       -1.64     12.36 o 
   8   4   7       18.91        1.05     12.68 o 
   9   4   7      122.74      110.95     21.51 o 
  10   4   7      397.20      501.86     32.94 o 
  11   4   7      102.95       77.79     21.94 o 
  12   4   7        5.10       27.26     21.70 o 
 -16   5   7        0.06      -10.75     20.09 o 
 -15   5   7       49.95       29.66     21.33 o 
 -14   5   7       69.04       69.53     22.38 o 
 -13   5   7        4.77        7.73     19.40 o 
 -12   5   7      552.55      564.33     22.85 o 
 -11   5   7       69.74       59.82     14.29 o 
 -10   5   7      559.23      564.04     21.64 o 
  -9   5   7      272.49      252.58     16.36 o 
  -8   5   7      129.28      178.32     17.46 o 
  -7   5   7      835.27      893.73     23.91 o 
  -6   5   7     1490.66     1395.62     35.01 o 
  -5   5   7       78.13       50.93     10.34 o 
  -4   5   7     3209.03     3192.27     48.35 o 
  -3   5   7      173.17      213.33      9.16 o 
  -2   5   7      149.34      144.82     14.10 o 
  -1   5   7       12.32       10.86     14.09 o 
   0   5   7      177.19      212.36     13.25 o 
   1   5   7     4062.28     4110.47     59.37 o 
   2   5   7       30.04       20.22      9.61 o 
   3   5   7       20.72       39.04      9.95 o 
   4   5   7     1039.16     1064.82     38.78 o 
   5   5   7      615.44      592.38     20.48 o 
   6   5   7      227.12      254.14     16.67 o 
   7   5   7     2308.52     2219.42     43.78 o 
   8   5   7       11.45       -5.14     17.49 o 
   9   5   7      113.99       83.68     19.96 o 
  10   5   7      371.24      364.78     28.58 o 
  11   5   7      296.78      292.34     28.80 o 
  12   5   7      240.13      207.49     27.31 o 
 -16   6   7       51.45       60.09     22.63 o 
 -15   6   7      121.75      104.74     24.02 o 
 -14   6   7      193.87      177.07     45.39 o 
 -13   6   7     1088.63     1163.00     42.46 o 
 -12   6   7       49.01       38.39     14.17 o 
 -11   6   7      164.29      150.22     16.14 o 
 -10   6   7       49.12       28.62     13.31 o 
  -9   6   7        0.68        3.86     16.34 o 
  -8   6   7      734.28      708.46     25.58 o 
  -7   6   7       99.11       92.75     12.26 o 
  -6   6   7      276.78      289.21     16.44 o 
  -5   6   7        0.74       -2.07      9.37 o 
  -4   6   7       44.19       38.56      9.69 o 
  -3   6   7       21.31        6.40      8.69 o 
  -2   6   7      244.58      292.77     15.87 o 
  -1   6   7      324.30      311.21     19.49 o 
   0   6   7        3.20       -0.49      8.47 o 
   1   6   7     3449.41     3382.11     51.04 o 
   2   6   7      869.50      965.75     23.44 o 
   3   6   7       66.38       70.61     11.15 o 
   4   6   7      124.83      136.67     13.17 o 
   5   6   7       72.88       65.93     12.61 o 
   6   6   7      412.04      387.73     19.25 o 
   7   6   7      605.12      708.10     38.61 o 
   8   6   7       49.15       47.39     15.53 o 
   9   6   7       12.67       23.35     18.81 o 
  10   6   7        4.25       30.39     19.57 o 
  11   6   7      245.47      243.58     28.70 o 
  12   6   7      122.88      126.53     24.68 o 
 -15   7   7       13.28      -10.56     19.95 o 
 -14   7   7      249.47      299.17     28.16 o 
 -13   7   7       15.49        4.36     19.46 o 
 -12   7   7      131.47      149.00     23.73 o 
 -11   7   7       27.68       29.90     13.58 o 
 -10   7   7       32.47       23.45     13.21 o 
  -9   7   7       62.51       75.30     15.04 o 
  -8   7   7       67.45       66.00     12.90 o 
  -7   7   7     3170.78     3048.64     49.64 o 
  -6   7   7     1381.38     1390.43     33.19 o 
  -5   7   7      569.97      569.44     18.44 o 
  -4   7   7        0.81       -8.49      9.19 o 
  -3   7   7      226.52      230.20     12.53 o 
  -2   7   7       83.48       71.87     12.23 o 
  -1   7   7     4216.75     3882.82     56.51 o 
   0   7   7      361.45      334.85     15.14 o 
   1   7   7      107.56      125.66     11.48 o 
   2   7   7       27.98       30.71      9.82 o 
   3   7   7      955.79      950.87     24.38 o 
   4   7   7     1540.48     1547.67     32.59 o 
   5   7   7      833.89      833.31     24.69 o 
   6   7   7      108.43       88.12     14.10 o 
   7   7   7     1565.77     1616.90     36.11 o 
   8   7   7       45.22       21.65     15.22 o 
   9   7   7      103.88       77.99     21.23 o 
  10   7   7        0.36       35.21     20.78 o 
  11   7   7      125.80      186.32     32.60 o 
  12   7   7       11.86       20.59     22.26 o 
 -15   8   7      116.26      143.92     30.82 o 
 -14   8   7      222.16      185.19     25.07 o 
 -13   8   7        2.14       11.67     18.60 o 
 -12   8   7      614.34      588.35     35.78 o 
 -11   8   7        2.99       -5.54     13.28 o 
 -10   8   7      296.43      276.91     17.79 o 
  -9   8   7       30.31       23.41     12.63 o 
  -8   8   7      156.71      160.00     14.69 o 
  -7   8   7      160.67      169.10     14.25 o 
  -6   8   7      203.19      264.57     15.10 o 
  -5   8   7     1211.78     1304.57     28.75 o 
  -4   8   7       42.13       45.41     10.13 o 
  -3   8   7       16.12        5.62      9.32 o 
  -2   8   7     2005.64     1962.47     37.44 o 
  -1   8   7     5827.01     6109.87     83.12 o 
   0   8   7     1741.79     1802.52     33.27 o 
   1   8   7       86.45       99.41     11.11 o 
   2   8   7       64.42       91.36     11.39 o 
   3   8   7       43.39       39.32     11.34 o 
   4   8   7       31.87       27.42     11.44 o 
   5   8   7      697.01      677.78     22.96 o 
   6   8   7      331.79      333.46     18.96 o 
   7   8   7      640.07      567.51     22.71 o 
   8   8   7       59.49       44.20     15.44 o 
   9   8   7        3.01        6.74     18.25 o 
  10   8   7        2.08        9.76     19.04 o 
  11   8   7       14.12       67.98     22.19 o 
  12   8   7        1.88      -10.30     20.72 o 
 -15   9   7        8.02       46.21     22.05 o 
 -14   9   7      132.59      124.04     23.31 o 
 -13   9   7        1.09        4.71     18.79 o 
 -12   9   7      190.05      224.99     21.42 o 
 -11   9   7       10.30        1.14     18.88 o 
 -10   9   7      204.96      200.99     16.55 o 
  -9   9   7       33.22       23.96     13.25 o 
  -8   9   7        4.60      -12.06     12.06 o 
  -7   9   7       77.96       65.90     16.07 o 
  -6   9   7     2921.60     2951.36     48.70 o 
  -5   9   7      348.60      392.17     16.66 o 
  -4   9   7        2.87        0.01      9.77 o 
  -3   9   7      299.34      324.99     14.81 o 
  -2   9   7     1336.23     1257.29     28.56 o 
  -1   9   7     3261.35     3233.16     61.99 o 
   0   9   7      217.32      216.76     16.57 o 
   1   9   7      374.80      452.31     17.52 o 
   2   9   7        0.74       -1.85     10.29 o 
   3   9   7     1082.90     1010.03     26.39 o 
   4   9   7       69.89       72.06     12.59 o 
   5   9   7       61.20       83.52     14.06 o 
   6   9   7       32.00       53.54     16.06 o 
   7   9   7        2.65       -3.66     13.18 o 
   8   9   7      269.32      224.77     18.08 o 
   9   9   7        1.07       17.72     19.24 o 
  10   9   7       47.62       47.74     27.72 o 
  11   9   7       10.20       15.16     20.07 o 
 -15  10   7        7.14       10.97     26.73 o 
 -14  10   7       45.24       18.92     19.65 o 
 -13  10   7       74.67       83.55     33.64 o 
 -12  10   7       21.34       32.01     18.60 o 
 -11  10   7      352.68      321.54     34.00 o 
 -10  10   7        5.03        0.50     13.17 o 
  -9  10   7     1162.39     1196.43     31.32 o 
  -8  10   7       20.11       18.46     12.69 o 
  -7  10   7       52.28       40.55     13.53 o 
  -6  10   7       23.32       -3.86     11.65 o 
  -5  10   7     2992.99     2963.63     48.64 o 
  -4  10   7        2.54        9.91     10.37 o 
  -3  10   7      853.65      797.64     22.12 o 
  -2  10   7      245.01      326.64     16.87 o 
  -1  10   7      627.83      765.86     22.21 o 
   0  10   7       13.26        0.07     16.67 o 
   1  10   7      258.12      293.46     15.43 o 
   2  10   7        1.15        3.23     10.77 o 
   3  10   7        4.72       20.39     11.27 o 
   4  10   7        6.22       23.92     12.19 o 
   5  10   7      330.81      312.46     18.44 o 
   6  10   7        7.61       17.33     13.55 o 
   7  10   7      108.22       69.25     15.06 o 
   8  10   7      138.08      140.16     16.80 o 
   9  10   7       22.52       32.54     19.29 o 
  10  10   7        0.17      -12.16     18.61 o 
  11  10   7      136.70      139.38     25.57 o 
 -14  11   7       46.69       66.39     22.50 o 
 -13  11   7        3.60       -0.84     18.38 o 
 -12  11   7       56.29       48.78     16.89 o 
 -11  11   7       69.00       88.81     15.92 o 
 -10  11   7       24.02       21.90     14.03 o 
  -9  11   7       40.44       24.70     14.34 o 
  -8  11   7       84.77      108.76     14.56 o 
  -7  11   7       36.15       15.98     12.64 o 
  -6  11   7      798.66      842.86     27.45 o 
  -5  11   7     6735.91     6810.87    100.95 o 
  -4  11   7       86.56       67.87     12.20 o 
  -3  11   7     1188.70     1213.06     41.32 o 
  -2  11   7      154.21      181.76     13.76 o 
  -1  11   7     1754.03     1794.30     34.49 o 
   0  11   7        6.68        5.39     10.39 o 
   1  11   7       86.95       90.59     12.39 o 
   2  11   7      150.22      176.81     22.14 o 
   3  11   7      511.41      488.29     22.76 o 
   4  11   7      360.59      376.51     27.38 o 
   5  11   7      213.38      208.93     17.31 o 
   6  11   7       15.97       15.10     14.39 o 
   7  11   7       63.21       89.97     15.75 o 
   8  11   7       14.27       10.02     14.31 o 
   9  11   7      201.33      252.15     22.40 o 
  10  11   7       31.64       51.38     21.17 o 
  11  11   7       11.24       22.73     21.64 o 
 -14  12   7        2.89      -12.01     18.87 o 
 -13  12   7       58.72       86.19     21.75 o 
 -12  12   7       21.05       -1.06     16.34 o 
 -11  12   7       92.13      101.78     16.12 o 
 -10  12   7       71.08       46.75     15.92 o 
  -9  12   7      169.52      136.92     16.35 o 
  -8  12   7       43.80       19.51     12.93 o 
  -7  12   7        6.73      -12.00     12.00 o 
  -6  12   7       25.78       14.59     16.35 o 
  -5  12   7     4985.56     4967.43     73.20 o 
  -4  12   7        9.83        2.83     11.87 o 
  -3  12   7      491.82      467.99     21.05 o 
  -2  12   7      398.14      426.93     19.28 o 
  -1  12   7      478.59      449.49     21.10 o 
   0  12   7      137.79      149.81     16.10 o 
   1  12   7      660.28      786.93     23.44 o 
   2  12   7      808.57      813.88     24.51 o 
   3  12   7       22.62       12.99     12.33 o 
   4  12   7      293.84      216.16     16.95 o 
   5  12   7        7.88       10.60     17.08 o 
   6  12   7        3.33       -1.42     14.75 o 
   7  12   7       85.16       89.37     16.03 o 
   8  12   7       91.44       78.35     18.29 o 
   9  12   7        8.44        3.58     16.30 o 
  10  12   7       18.99        7.65     20.18 o 
 -13  13   7      196.42      165.89     29.21 o 
 -12  13   7      160.55      160.29     25.03 o 
 -11  13   7       57.51       47.87     19.25 o 
 -10  13   7        7.17        7.64     16.40 o 
  -9  13   7        7.89       10.60     17.40 o 
  -8  13   7        4.36       -4.49     15.45 o 
  -7  13   7        5.21       19.02     15.02 o 
  -6  13   7      604.52      597.70     33.07 o 
  -5  13   7      611.74      602.43     25.73 o 
  -4  13   7      341.02      365.56     21.89 o 
  -3  13   7      945.11      879.12     29.76 o 
  -2  13   7     2942.97     3141.25     59.38 o 
  -1  13   7      114.96      128.30     17.11 o 
   0  13   7     1584.93     1666.33     45.05 o 
   1  13   7      147.37      186.05     18.47 o 
   2  13   7       63.75       50.53     12.83 o 
   3  13   7        7.73       -1.72     12.70 o 
   4  13   7      221.65      206.70     17.05 o 
   5  13   7      185.83      190.27     21.45 o 
   6  13   7        2.03      -13.24     13.24 o 
   7  13   7      329.79      364.92     21.39 o 
   8  13   7      133.33      149.77     19.72 o 
   9  13   7       17.07       21.91     16.99 o 
  10  13   7      595.16      743.03     38.24 o 
 -13  14   7        3.53      -17.57     23.30 o 
 -12  14   7        0.10      -16.16     25.85 o 
 -11  14   7        6.06       16.07     16.90 o 
 -10  14   7       71.55      124.77     19.52 o 
  -9  14   7      619.02      622.46     31.89 o 
  -8  14   7       10.42       10.19     16.34 o 
  -7  14   7      276.36      258.67     21.01 o 
  -6  14   7       63.70       69.21     17.36 o 
  -5  14   7      108.21      103.39     17.75 o 
  -4  14   7      720.64      717.57     28.37 o 
  -3  14   7       87.77      117.74     26.70 o 
  -2  14   7      586.53      559.62     25.59 o 
  -1  14   7       72.57      109.71     17.35 o 
   0  14   7      180.26      164.65     18.37 o 
   1  14   7       87.51      115.61     17.71 o 
   2  14   7       85.57      110.44     25.01 o 
   3  14   7       73.76       51.88     15.72 o 
   4  14   7       83.20      105.73     15.55 o 
   5  14   7      360.64      284.15     19.48 o 
   6  14   7       38.15       28.03     16.31 o 
   7  14   7        4.98        7.34     14.61 o 
   8  14   7       19.09       19.64     16.70 o 
   9  14   7       27.20       23.64     17.97 o 
 -12  15   7      113.28      111.85     22.96 o 
 -11  15   7        3.04       23.91     17.05 o 
 -10  15   7        1.39       18.78     17.47 o 
  -9  15   7       12.50      -15.88     15.88 o 
  -8  15   7        4.00       -0.19     16.41 o 
  -7  15   7       98.95      106.88     19.09 o 
  -6  15   7        7.39       -9.00     16.19 o 
  -5  15   7      117.39      110.95     19.77 o 
  -4  15   7      976.28      954.83     32.68 o 
  -3  15   7      322.98      322.93     22.18 o 
  -2  15   7      313.78      342.14     37.02 o 
  -1  15   7      248.85      266.19     20.83 o 
   0  15   7      162.10      193.83     20.23 o 
   1  15   7       34.72       10.87     16.29 o 
   2  15   7      255.16      283.78     21.88 o 
   3  15   7      115.03      114.03     18.95 o 
   4  15   7      239.16      218.41     21.49 o 
   5  15   7       14.83       22.60     16.55 o 
   6  15   7       51.73       43.03     17.82 o 
   7  15   7      123.07      168.47     21.27 o 
   8  15   7       98.65      120.58     23.27 o 
   9  15   7        6.94       34.30     18.36 o 
 -12  16   7        0.56       27.05     21.46 o 
 -11  16   7      104.16      151.44     23.76 o 
 -10  16   7      106.05       62.22     19.05 o 
  -9  16   7       79.79      100.40     19.94 o 
  -8  16   7      124.83       92.51     19.16 o 
  -7  16   7       16.89        3.38     16.85 o 
  -6  16   7      118.70      142.96     20.53 o 
  -5  16   7      102.15      107.25     18.88 o 
  -4  16   7      162.51      179.02     20.93 o 
  -3  16   7      507.46      507.79     26.15 o 
  -2  16   7       38.84       21.73     16.86 o 
  -1  16   7       50.57       45.79     17.38 o 
   0  16   7      332.80      363.55     23.91 o 
   1  16   7      162.96      108.40     18.66 o 
   2  16   7      102.16      115.09     19.36 o 
   3  16   7      980.36      883.13     32.88 o 
   4  16   7      430.12      441.09     31.84 o 
   5  16   7      136.45      116.64     19.59 o 
   6  16   7      128.64      160.63     21.19 o 
   7  16   7       13.06       31.56     18.01 o 
   8  16   7        4.18       31.91     32.01 o 
 -11  17   7       94.30      149.61     30.57 o 
 -10  17   7        0.36       -1.84     21.24 o 
  -9  17   7       47.10       52.86     18.69 o 
  -8  17   7       50.03       32.84     17.65 o 
  -7  17   7       10.56       16.47     17.49 o 
  -6  17   7        0.92      -16.58     16.58 o 
  -5  17   7        6.41        9.74     17.69 o 
  -4  17   7      211.39      250.77     22.98 o 
  -3  17   7      104.56      125.68     20.04 o 
  -2  17   7      111.52      124.69     19.55 o 
  -1  17   7       76.36       71.24     18.74 o 
   0  17   7      700.05      696.27     30.17 o 
   1  17   7       47.39       25.09     17.19 o 
   2  17   7       29.92       15.31     17.43 o 
   3  17   7       20.59       29.53     20.92 o 
   4  17   7        4.35       -6.83     16.71 o 
   5  17   7      285.54      274.86     23.92 o 
   6  17   7       21.02        5.07     17.85 o 
   7  17   7       15.68       10.34     18.66 o 
   8  17   7        0.63       15.01     20.24 o 
 -10  18   7       16.44       26.63     18.90 o 
  -9  18   7      142.43      166.77     22.21 o 
  -8  18   7      116.44      126.44     21.34 o 
  -7  18   7        9.26       -3.96     17.61 o 
  -6  18   7      100.32       82.39     20.25 o 
  -5  18   7      497.50      553.33     29.27 o 
  -4  18   7      216.34      232.62     24.37 o 
  -3  18   7      151.84      158.22     21.58 o 
  -2  18   7       28.33       47.52     18.54 o 
  -1  18   7     1055.33     1046.45     36.30 o 
   0  18   7      420.78      371.62     25.49 o 
   1  18   7      407.21      338.48     24.71 o 
   2  18   7      388.48      405.15     26.24 o 
   3  18   7      537.21      530.98     28.39 o 
   4  18   7       32.59       33.39     18.41 o 
   5  18   7      223.39      251.55     24.15 o 
   6  18   7       44.81       25.43     19.25 o 
   7  18   7       28.57       31.19     19.35 o 
  -9  19   7       56.10      102.86     21.18 o 
  -8  19   7        4.48        7.16     18.69 o 
  -7  19   7       19.16        2.09     18.22 o 
  -6  19   7      293.82      300.11     24.56 o 
  -5  19   7      436.26      485.43     31.01 o 
  -4  19   7       17.92       17.88     18.41 o 
  -3  19   7      225.69      275.55     24.56 o 
  -2  19   7        4.96      -18.98     18.98 o 
  -1  19   7        3.23       21.81     18.32 o 
   0  19   7      154.95      157.80     21.81 o 
   1  19   7        2.33        0.35     17.94 o 
   2  19   7      244.74      277.00     24.49 o 
   3  19   7       20.28       38.03     19.07 o 
   4  19   7       11.07       -7.30     26.28 o 
   5  19   7      143.07      159.57     34.78 o 
   6  19   7       12.12        9.22     20.90 o 
  -8  20   7       37.84       36.83     19.94 o 
  -7  20   7        8.89        3.59     18.48 o 
  -6  20   7       80.84      112.13     21.61 o 
  -5  20   7        0.31        9.09     18.33 o 
  -4  20   7       63.93       45.68     19.48 o 
  -3  20   7        0.18       -3.30     18.32 o 
  -2  20   7        1.11      -14.34     20.49 o 
  -1  20   7      198.80      151.51     24.82 o 
   0  20   7       19.93        0.56     21.01 o 
   2  20   7        5.48       11.90     20.52 o 
   3  20   7       12.31       29.75     25.57 o 
   4  20   7      116.37      112.11     26.73 o 
   5  20   7       33.08       45.09     23.11 o 
  -7  21   7       86.49      103.39     25.01 o 
  -6  21   7        0.02      -21.11     21.11 o 
  -5  21   7        0.62      -19.83     28.52 o 
  -4  21   7        1.10      -20.95     20.95 o 
  -3  21   7        0.06      -19.05     19.05 o 
  -2  21   7       28.86       16.95     24.94 o 
  -1  21   7       56.19       47.58     22.89 o 
   0  21   7       56.16       21.43     22.90 o 
   1  21   7       19.82      -20.55     20.55 o 
   2  21   7      146.01      153.62     26.57 o 
   3  21   7       94.87      121.08     26.13 o 
   4  21   7       21.87       -0.95     21.97 o 
  -5  22   7       23.41       10.99     24.32 o 
  -4  22   7      483.19      558.57     71.07 o 
  -3  22   7       13.62       -2.17     24.67 o 
  -2  22   7       56.98       77.05     28.36 o 
  -1  22   7        6.41      -24.63     38.51 o 
   0  22   7       53.76       47.69     28.53 o 
   1  22   7       22.58       49.91     28.16 o 
   2  22   7        8.45       -8.97     27.68 o 
 -16   0   8       21.49      -18.47     30.38 o 
 -15   0   8       36.67       86.56     31.83 o 
 -14   0   8      691.42      596.79     63.18 o 
 -13   0   8        8.51       60.83     28.25 o 
 -12   0   8      846.54      822.56     39.51 o 
 -11   0   8      324.67      317.88     27.72 o 
 -10   0   8    11309.16    11162.70    207.27 o 
  -9   0   8      459.99      446.29     27.59 o 
  -8   0   8     2516.69     2624.51     64.25 o 
  -7   0   8     1194.73     1226.16     39.00 o 
  -6   0   8     4295.52     4330.46     89.19 o 
  -5   0   8       51.65        2.08     17.03 o 
  -4   0   8     5762.23     5720.67    109.74 o 
  -3   0   8     1657.78     1684.53     41.77 o 
  -2   0   8     3018.10     3043.09     53.33 o 
  -1   0   8        0.65       -9.20     14.14 o 
   0   0   8      170.13      188.39     15.88 o 
   1   0   8        3.80       -5.96     19.36 o 
   2   0   8      219.12      268.16     20.45 o 
   3   0   8     2994.70     3190.08     71.86 o 
   4   0   8     1990.47     1998.42     53.34 o 
   5   0   8     4786.15     4617.78     98.14 o 
   6   0   8      470.39      445.20     28.22 o 
   7   0   8     2025.49     2028.50     97.51 o 
   8   0   8     1471.14     1485.33     49.25 o 
   9   0   8       46.68       23.35     26.62 o 
  10   0   8       24.20       31.83     27.99 o 
  11   0   8      348.77      446.63     95.08 o 
  12   0   8        2.02      -26.27     26.27 o 
 -16   1   8        2.93       -2.70     21.49 o 
 -15   1   8      764.31      704.51     37.39 o 
 -14   1   8      553.69      515.26     51.05 o 
 -13   1   8       22.00        1.62     18.55 o 
 -12   1   8      576.07      595.86     24.60 o 
 -11   1   8       66.76       50.19     15.07 o 
 -10   1   8        1.77        7.42     14.07 o 
  -9   1   8        7.56        0.95     11.81 o 
  -8   1   8       66.05       51.36     15.87 o 
  -7   1   8      189.19      189.63     14.97 o 
  -6   1   8        0.83       -1.63      9.55 o 
  -5   1   8       48.01       65.12      9.90 o 
  -4   1   8       27.85       13.51      9.71 o 
  -3   1   8        0.02       12.33     10.34 o 
  -2   1   8     2508.91     2535.53     68.60 o 
  -1   1   8     1300.60     1172.24     28.31 o 
   0   1   8      220.84      216.12     15.79 o 
   1   1   8      153.54      126.13     11.14 o 
   2   1   8        1.50       -8.71      9.05 o 
   3   1   8       77.49       81.72     11.55 o 
   4   1   8     1706.20     1614.37     33.47 o 
   5   1   8      403.68      434.27     25.29 o 
   6   1   8      626.20      604.14     22.45 o 
   7   1   8      360.31      346.93     23.45 o 
   8   1   8       78.48       95.44     15.15 o 
   9   1   8       19.56       21.63     18.58 o 
  10   1   8       40.74       59.06     20.86 o 
  11   1   8        8.48       21.93     19.36 o 
  12   1   8        5.18        2.88     20.65 o 
 -16   2   8        4.75       -1.10     21.46 o 
 -15   2   8      272.82      276.74     28.89 o 
 -14   2   8      413.11      428.72     30.62 o 
 -13   2   8      311.73      269.83     25.92 o 
 -12   2   8        0.35       -6.46     14.05 o 
 -11   2   8      767.57      766.46     26.21 o 
 -10   2   8     3027.98     3082.51     75.99 o 
  -9   2   8      330.41      352.99     26.27 o 
  -8   2   8       11.51       -4.67     11.37 o 
  -7   2   8        6.76        8.34     10.46 o 
  -6   2   8      863.71      851.22     23.44 o 
  -5   2   8      101.01       82.03     12.11 o 
  -4   2   8     1387.02     1406.09     30.71 o 
  -3   2   8      428.76      433.42     18.21 o 
  -2   2   8       14.99       28.18     11.53 o 
  -1   2   8      145.60      185.71     35.95 o 
   0   2   8       92.99      101.71      7.46 o 
   1   2   8        8.10        2.00     10.02 o 
   2   2   8      100.94       92.28     10.95 o 
   3   2   8     1414.55     1424.27     30.08 o 
   4   2   8     1436.97     1408.59     36.01 o 
   5   2   8     1469.66     1418.92     32.22 o 
   6   2   8      313.00      327.59     19.66 o 
   7   2   8       10.64       42.03     14.06 o 
   8   2   8      756.50      749.72     28.97 o 
   9   2   8       57.74       41.77     18.83 o 
  10   2   8      188.79      184.48     24.77 o 
  11   2   8       80.90      124.97     24.45 o 
  12   2   8       93.63       88.06     24.21 o 
 -16   3   8       11.16       23.49     21.90 o 
 -15   3   8      521.43      509.25     33.99 o 
 -14   3   8      245.60      285.32     27.02 o 
 -13   3   8      143.67       89.24     20.86 o 
 -12   3   8        0.56        0.93     13.99 o 
 -11   3   8       76.91       59.12     15.17 o 
 -10   3   8     1972.94     1945.21     40.36 o 
  -9   3   8     1125.85     1105.00     32.39 o 
  -8   3   8     1210.09     1167.61     27.97 o 
  -7   3   8        0.05       -5.46      9.72 o 
  -6   3   8      529.95      530.52     17.84 o 
  -5   3   8     1217.20     1172.21     24.82 o 
  -4   3   8       83.42       77.62     12.69 o 
  -3   3   8      877.37      815.92     24.76 o 
  -2   3   8     3719.24     3683.60     63.24 o 
  -1   3   8      533.68      524.47     20.67 o 
   0   3   8      659.65      670.17     22.62 o 
   1   3   8      132.81      125.04     10.61 o 
   2   3   8        4.61       10.22     10.39 o 
   3   3   8      659.09      637.63     20.43 o 
   4   3   8      541.89      556.60     22.67 o 
   5   3   8        4.62       -8.72     11.59 o 
   6   3   8       69.48       81.25     14.15 o 
   7   3   8      438.52      503.60     28.62 o 
   8   3   8       13.99       16.12     15.14 o 
   9   3   8      454.30      503.83     41.75 o 
  10   3   8       19.28       30.27     19.43 o 
  11   3   8       21.40       47.37     21.48 o 
  12   3   8       45.35       81.12     23.55 o 
 -16   4   8       38.27       62.17     25.66 o 
 -15   4   8       20.19       19.20     20.84 o 
 -14   4   8        2.83       -8.61     19.00 o 
 -13   4   8      167.54      153.70     20.55 o 
 -12   4   8     1510.29     1515.62     36.73 o 
 -11   4   8      102.34      119.34     16.49 o 
 -10   4   8        0.79       -4.02     12.97 o 
  -9   4   8      288.78      295.71     17.29 o 
  -8   4   8       36.98       79.53     13.00 o 
  -7   4   8     1630.60     1572.33     31.79 o 
  -6   4   8       65.97       67.27     10.56 o 
  -5   4   8        0.41      -11.11     11.11 o 
  -4   4   8      356.51      338.90     17.61 o 
  -3   4   8     1045.29     1029.66     27.50 o 
  -2   4   8      705.61      666.69     22.45 o 
  -1   4   8       52.73       31.84     12.21 o 
   0   4   8       47.15       29.45     12.03 o 
   1   4   8      667.14      708.61     19.31 o 
   2   4   8      143.58      136.02     11.75 o 
   3   4   8      341.36      334.32     18.81 o 
   4   4   8     1272.39     1166.67     28.41 o 
   5   4   8      180.03      171.89     15.36 o 
   6   4   8      455.94      422.37     20.27 o 
   7   4   8       23.31       34.14     13.94 o 
   8   4   8       28.19       37.73     15.73 o 
   9   4   8       84.99      146.49     23.02 o 
  10   4   8       25.11       44.27     20.40 o 
  11   4   8       90.54       55.68     21.55 o 
  12   4   8        0.65       10.58     21.12 o 
 -16   5   8       67.94       97.08     34.82 o 
 -15   5   8      204.64      218.02     26.64 o 
 -14   5   8      180.97      154.37     23.99 o 
 -13   5   8      146.39      152.55     20.73 o 
 -12   5   8      326.72      315.59     22.03 o 
 -11   5   8       64.18       82.03     19.07 o 
 -10   5   8       84.76       72.91     14.77 o 
  -9   5   8      914.87      887.55     26.20 o 
  -8   5   8     1868.01     1857.02     36.61 o 
  -7   5   8      432.02      460.73     26.59 o 
  -6   5   8        0.55       15.73      9.81 o 
  -5   5   8      345.01      351.26     17.23 o 
  -4   5   8       49.32       44.43      7.74 o 
  -3   5   8      513.11      572.64     21.05 o 
  -2   5   8      376.10      433.42     19.09 o 
  -1   5   8      433.23      366.99     20.84 o 
   0   5   8      270.82      304.11     12.71 o 
   1   5   8      464.53      378.78     15.16 o 
   2   5   8      737.73      726.04     20.47 o 
   3   5   8       15.31       -3.93     10.57 o 
   4   5   8       38.20       13.22     11.45 o 
   5   5   8      497.34      532.49     30.76 o 
   6   5   8     3432.64     3511.27     58.17 o 
   7   5   8       38.91       62.33     14.67 o 
   8   5   8        8.22       21.07     15.94 o 
   9   5   8       17.35       52.42     19.51 o 
  10   5   8       87.50       85.29     21.92 o 
  11   5   8       81.44      116.81     23.63 o 
  12   5   8       16.57       33.85     22.11 o 
 -15   6   8        0.50       -0.22     23.81 o 
 -14   6   8        1.77       16.34     19.48 o 
 -13   6   8       33.36       25.86     22.20 o 
 -12   6   8     1032.71     1151.99     31.95 o 
 -11   6   8       19.38       24.95     14.10 o 
 -10   6   8        5.33        2.55     13.01 o 
  -9   6   8       81.07       49.44     14.94 o 
  -8   6   8       20.18       20.91     15.42 o 
  -7   6   8       26.30       31.68     11.76 o 
  -6   6   8      138.61      142.43     13.07 o 
  -5   6   8     1490.54     1546.92     30.23 o 
  -4   6   8      251.69      258.55     14.87 o 
  -3   6   8        1.32      -11.14     11.77 o 
  -2   6   8      376.70      440.33     19.41 o 
  -1   6   8     1532.35     1478.39     39.44 o 
   0   6   8      194.29      205.78     11.66 o 
   1   6   8      173.83      196.13     12.57 o 
   2   6   8      791.64      840.48     22.76 o 
   3   6   8       14.26        5.76     10.41 o 
   4   6   8        0.27      -10.91     10.91 o 
   5   6   8      215.69      199.17     15.84 o 
   6   6   8      856.98      886.58     30.79 o 
   7   6   8      188.43      196.05     17.10 o 
   8   6   8       37.54       30.49     15.83 o 
   9   6   8      303.85      360.61     38.12 o 
  10   6   8       16.61       -2.38     19.27 o 
  11   6   8       57.92      100.92     23.62 o 
 -15   7   8       59.45       95.07     38.62 o 
 -14   7   8        4.93       20.75     20.78 o 
 -13   7   8       56.07       55.38     37.73 o 
 -12   7   8      331.06      366.08     20.97 o 
 -11   7   8      103.39       86.57     15.29 o 
 -10   7   8      243.47      260.39     20.05 o 
  -9   7   8      169.43      152.17     19.76 o 
  -8   7   8        5.88        4.35     14.17 o 
  -7   7   8        2.43        0.45     10.94 o 
  -6   7   8      137.62      128.09     12.88 o 
  -5   7   8     1024.85     1014.78     24.47 o 
  -4   7   8      294.19      307.68     13.86 o 
  -3   7   8      609.27      560.52     22.85 o 
  -2   7   8      264.03      215.05     18.93 o 
  -1   7   8     1035.85     1129.74     33.33 o 
   0   7   8       99.27      111.39     12.83 o 
   1   7   8      171.51      182.39     12.72 o 
   2   7   8      676.16      660.68     24.88 o 
   3   7   8      467.14      473.82     18.90 o 
   4   7   8       32.33       44.81     12.41 o 
   5   7   8       87.81       84.57     14.34 o 
   6   7   8      538.39      543.05     23.64 o 
   7   7   8       48.68       60.55     15.05 o 
   8   7   8       28.92        1.60     18.44 o 
   9   7   8      268.90      313.70     27.38 o 
  10   7   8      439.28      410.83     38.71 o 
  11   7   8       26.58       -7.81     22.15 o 
 -15   8   8      428.10      436.18     38.80 o 
 -14   8   8      144.88      147.15     24.44 o 
 -13   8   8       50.03       56.74     23.24 o 
 -12   8   8      187.80      257.60     44.68 o 
 -11   8   8       60.11       54.64     14.86 o 
 -10   8   8        2.44        7.11     14.40 o 
  -9   8   8      146.89      135.99     16.00 o 
  -8   8   8     1189.59     1165.44     29.63 o 
  -7   8   8      808.92      789.14     25.07 o 
  -6   8   8      342.74      365.09     17.41 o 
  -5   8   8      655.27      682.51     20.76 o 
  -4   8   8       48.45       54.10     10.84 o 
  -3   8   8       48.78       40.24      9.81 o 
  -2   8   8     2178.51     2156.30     37.35 o 
  -1   8   8      125.57      156.76     12.33 o 
   0   8   8      523.75      515.13     17.90 o 
   1   8   8      410.47      421.38     17.36 o 
   2   8   8       20.08       27.53     11.11 o 
   3   8   8      246.64      251.17     15.95 o 
   4   8   8       38.14       24.73     12.43 o 
   5   8   8      362.81      401.96     20.72 o 
   6   8   8      137.52      122.57     15.79 o 
   7   8   8      335.38      360.04     20.26 o 
   8   8   8       10.21       20.07     15.56 o 
   9   8   8       23.56       25.65     19.48 o 
  10   8   8       46.32       24.72     20.82 o 
  11   8   8       13.54       58.43     22.57 o 
 -15   9   8       61.78       64.45     22.70 o 
 -14   9   8        0.72        2.57     20.98 o 
 -13   9   8      181.03      236.01     54.45 o 
 -12   9   8       53.03       30.20     17.77 o 
 -11   9   8      443.71      427.74     25.44 o 
 -10   9   8       11.75       26.19     14.09 o 
  -9   9   8       40.37       35.35     15.59 o 
  -8   9   8      454.13      473.03     23.28 o 
  -7   9   8      117.86      133.37     14.56 o 
  -6   9   8     2429.74     2395.16     42.84 o 
  -5   9   8      149.77      170.85     14.04 o 
  -4   9   8      198.86      205.91     13.79 o 
  -3   9   8      221.71      219.60     13.81 o 
  -2   9   8       67.23       26.00     11.91 o 
  -1   9   8     3565.00     3560.78     55.10 o 
   0   9   8      255.91      318.95     17.13 o 
   1   9   8        1.05       18.90     10.90 o 
   2   9   8       20.83        4.37     10.85 o 
   3   9   8      475.44      441.36     19.26 o 
   4   9   8        2.81        6.37     12.19 o 
   5   9   8     1066.20      954.21     33.38 o 
   6   9   8       68.74       82.57     15.12 o 
   7   9   8        0.23       14.64     14.50 o 
   8   9   8       63.69       59.14     17.25 o 
   9   9   8        0.11      -17.03     17.03 o 
  10   9   8       37.33       32.20     20.10 o 
  11   9   8       42.86       49.93     21.67 o 
 -14  10   8       46.57       75.56     22.34 o 
 -13  10   8       22.61       32.96     17.63 o 
 -12  10   8        0.86       -0.86     14.57 o 
 -11  10   8       54.70       36.44     15.60 o 
 -10  10   8       48.22       23.51     13.72 o 
  -9  10   8      240.95      277.61     18.60 o 
  -8  10   8      222.82      223.58     17.15 o 
  -7  10   8       94.79       86.10     14.13 o 
  -6  10   8        2.17       19.20     12.15 o 
  -5  10   8     3452.67     3571.40     56.49 o 
  -4  10   8      226.57      267.03     15.35 o 
  -3  10   8      419.02      394.62     17.11 o 
  -2  10   8     1229.68     1213.31     31.75 o 
  -1  10   8        0.56       14.63     10.83 o 
   0  10   8       29.30       12.68     10.84 o 
   1  10   8      160.66      187.67     17.54 o 
   2  10   8        4.70       -7.38     11.20 o 
   3  10   8       19.01        1.99     13.53 o 
   4  10   8      105.34      138.51     15.31 o 
   5  10   8      157.72      153.01     16.13 o 
   6  10   8        4.61       30.18     14.14 o 
   7  10   8      483.41      504.90     23.47 o 
   8  10   8        5.69        3.98     15.96 o 
   9  10   8        0.63       -0.17     19.39 o 
  10  10   8      144.17      155.77     25.49 o 
 -14  11   8       10.09       11.81     19.98 o 
 -13  11   8      309.05      372.77     26.07 o 
 -12  11   8       41.88       23.93     15.36 o 
 -11  11   8        1.68       17.95     14.52 o 
 -10  11   8      250.93      193.45     17.83 o 
  -9  11   8       12.20        6.35     13.62 o 
  -8  11   8      163.31      158.45     16.11 o 
  -7  11   8      308.16      350.90     19.07 o 
  -6  11   8      194.98      195.98     15.77 o 
  -5  11   8      425.11      444.40     23.36 o 
  -4  11   8      208.06      236.06     15.31 o 
  -3  11   8      101.60      110.58     13.10 o 
  -2  11   8      634.85      659.77     25.82 o 
  -1  11   8       16.81        4.34     13.16 o 
   0  11   8       46.13       59.44     12.73 o 
   1  11   8      819.77      840.73     24.52 o 
   2  11   8       66.41       65.60     13.18 o 
   3  11   8       83.68       98.88     14.48 o 
   4  11   8      102.17       94.52     15.01 o 
   5  11   8      117.25       93.90     15.53 o 
   6  11   8        0.45      -11.06     13.72 o 
   7  11   8       95.86       76.70     19.45 o 
   8  11   8       87.06       37.32     17.70 o 
   9  11   8        4.03       31.23     19.48 o 
  10  11   8      180.10      202.40     26.34 o 
 -14  12   8        7.94      -17.39     22.10 o 
 -13  12   8       73.86       59.22     21.93 o 
 -12  12   8       29.44       -0.61     14.64 o 
 -11  12   8        9.19        9.26     15.59 o 
 -10  12   8       71.79       60.96     15.68 o 
  -9  12   8      633.65      563.10     23.73 o 
  -8  12   8       54.01       38.86     13.65 o 
  -7  12   8       17.38        4.59     12.80 o 
  -6  12   8      171.90      150.52     17.13 o 
  -5  12   8     2523.74     2611.78     46.07 o 
  -4  12   8      657.48      708.15     28.93 o 
  -3  12   8      890.99      871.63     30.45 o 
  -2  12   8       40.30       32.77     15.97 o 
  -1  12   8      204.25      174.75     14.89 o 
   0  12   8      265.62      296.64     17.82 o 
   1  12   8       57.57       61.64     13.40 o 
   2  12   8       56.30       32.08     14.42 o 
   3  12   8      432.99      389.37     19.71 o 
   4  12   8      422.31      406.74     21.02 o 
   5  12   8       71.52       79.10     15.29 o 
   6  12   8        1.56        1.00     13.75 o 
   7  12   8        3.26        5.33     14.79 o 
   8  12   8       64.67       63.46     19.97 o 
   9  12   8       49.73       49.45     28.70 o 
  10  12   8       46.31      103.68     24.25 o 
 -13  13   8       47.07       30.37     21.51 o 
 -12  13   8      195.14      239.10     27.29 o 
 -11  13   8        0.22      -16.45     16.45 o 
 -10  13   8      115.89       91.88     22.40 o 
  -9  13   8      189.13      271.98     35.75 o 
  -8  13   8     1216.41     1265.74     49.27 o 
  -7  13   8       65.43       55.11     17.13 o 
  -6  13   8       34.86       39.48     16.34 o 
  -5  13   8      286.29      301.73     21.63 o 
  -4  13   8      161.84      150.40     18.51 o 
  -3  13   8      276.58      294.17     21.24 o 
  -2  13   8      844.82      839.98     33.21 o 
  -1  13   8      129.84      151.85     17.94 o 
   0  13   8      372.45      356.15     18.26 o 
   1  13   8        2.46        4.39     12.22 o 
   2  13   8       21.53       38.88     13.61 o 
   3  13   8       67.99       41.04     13.94 o 
   4  13   8       16.12       34.40     14.43 o 
   5  13   8      184.29      177.47     18.05 o 
   6  13   8      104.73      115.67     18.12 o 
   7  13   8       33.88       64.70     16.40 o 
   8  13   8       18.62        7.37     16.59 o 
   9  13   8      253.61      317.44     29.38 o 
 -13  14   8       49.36       38.66     21.59 o 
 -12  14   8       72.04       91.09     23.35 o 
 -11  14   8      498.31      490.36     27.87 o 
 -10  14   8        5.34        9.90     16.71 o 
  -9  14   8      209.11      196.95     29.17 o 
  -8  14   8      294.91      331.13     23.34 o 
  -7  14   8       24.93       49.02     16.83 o 
  -6  14   8       33.88       49.51     16.90 o 
  -5  14   8       57.42       37.89     17.10 o 
  -4  14   8      373.72      374.37     23.24 o 
  -3  14   8      981.20     1006.28     32.89 o 
  -2  14   8      149.06      136.71     18.47 o 
  -1  14   8     1320.06     1351.48     38.09 o 
   0  14   8      487.69      445.53     24.46 o 
   1  14   8       10.32       -8.31     15.08 o 
   2  14   8      746.39      751.77     31.38 o 
   3  14   8      196.64      200.35     24.81 o 
   4  14   8       44.51       43.92     15.02 o 
   5  14   8        7.46       13.56     14.63 o 
   6  14   8      146.34      164.09     18.10 o 
   7  14   8        0.14       -9.89     14.29 o 
   8  14   8       44.33       78.08     19.13 o 
   9  14   8      147.42      195.49     34.87 o 
 -12  15   8        3.43        9.11     21.48 o 
 -11  15   8        0.24      -15.49     17.41 o 
 -10  15   8      107.97      116.39     20.65 o 
  -9  15   8      200.56      245.90     25.89 o 
  -8  15   8       18.66       -7.77     16.16 o 
  -7  15   8       24.57       29.53     16.64 o 
  -6  15   8        0.01      -15.88     15.97 o 
  -5  15   8       66.92       65.47     17.70 o 
  -4  15   8      721.21      767.66     30.16 o 
  -3  15   8      294.09      267.34     22.23 o 
  -2  15   8       29.04       25.33     16.96 o 
  -1  15   8       62.68       71.09     30.52 o 
   0  15   8        3.89       21.19     16.08 o 
   1  15   8      376.78      421.15     24.78 o 
   2  15   8       23.73       38.82     18.29 o 
   3  15   8      179.44      207.45     27.94 o 
   4  15   8        1.00        2.96     16.73 o 
   5  15   8      132.48      127.36     19.95 o 
   6  15   8        4.58       14.19     17.45 o 
   7  15   8       50.08       65.64     19.53 o 
   8  15   8       43.72       31.08     26.82 o 
 -11  16   8       30.79        9.43     18.32 o 
 -10  16   8        2.11       11.73     20.57 o 
  -9  16   8      320.99      367.45     28.75 o 
  -8  16   8       51.97       28.00     18.16 o 
  -7  16   8        9.45      -16.61     16.61 o 
  -6  16   8      501.00      523.61     27.19 o 
  -5  16   8       33.28       28.32     17.68 o 
  -4  16   8       99.17       81.93     19.15 o 
  -3  16   8      189.89      198.35     21.08 o 
  -2  16   8      300.89      296.23     23.12 o 
  -1  16   8      107.45       95.09     18.57 o 
   0  16   8        0.37       -0.51     16.52 o 
   1  16   8       17.02        0.99     16.53 o 
   2  16   8       92.99       91.87     22.40 o 
   3  16   8       44.65       32.99     18.72 o 
   4  16   8       59.24       78.99     19.35 o 
   5  16   8        1.86       -2.39     16.60 o 
   6  16   8       55.18       77.42     19.83 o 
   7  16   8        5.87       -2.22     19.27 o 
   8  16   8        0.45        0.65     22.64 o 
 -11  17   8       47.28       36.45     32.90 o 
 -10  17   8       57.31       33.82     22.28 o 
  -9  17   8      111.32      121.53     20.94 o 
  -8  17   8       97.23      109.14     20.55 o 
  -7  17   8      379.55      353.05     25.81 o 
  -6  17   8      170.11      203.80     21.92 o 
  -5  17   8      202.76      206.25     22.11 o 
  -4  17   8      756.02      820.40     32.85 o 
  -3  17   8        0.70       16.05     22.36 o 
  -2  17   8      539.54      563.79     28.63 o 
  -1  17   8        2.77       -4.36     16.63 o 
   0  17   8       66.69       89.17     19.31 o 
   1  17   8       54.51       55.50     18.92 o 
   2  17   8      164.36      162.22     22.73 o 
   3  17   8       56.04       13.83     18.44 o 
   4  17   8        0.00       -8.32     17.14 o 
   5  17   8      150.97      158.82     22.29 o 
   6  17   8        6.88       15.90     25.93 o 
   7  17   8      192.29      181.07     26.91 o 
 -10  18   8        0.44       22.26     21.76 o 
  -9  18   8        0.73        1.51     20.51 o 
  -8  18   8       16.08        7.13     20.41 o 
  -7  18   8       15.23       22.71     20.99 o 
  -6  18   8       12.69       27.93     21.35 o 
  -5  18   8      650.36      792.30     58.83 o 
  -4  18   8       29.39       38.11     21.12 o 
  -3  18   8       40.93      -11.96     23.10 o 
  -2  18   8       14.24      -15.69     19.57 o 
  -1  18   8       24.25        2.43     20.38 o 
   0  18   8       27.39       48.35     21.85 o 
   1  18   8       71.97       52.21     23.12 o 
   2  18   8      423.82      423.22     42.38 o 
   3  18   8      341.25      408.72     31.57 o 
   4  18   8        7.99        9.68     20.55 o 
   5  18   8       32.77       57.60     23.44 o 
   6  18   8        1.17        2.96     22.93 o 
  -9  19   8      101.70      112.19     24.93 o 
  -8  19   8      248.49      232.09     27.67 o 
  -7  19   8      100.87       96.73     23.47 o 
  -6  19   8       31.13       40.66     22.11 o 
  -5  19   8       60.70       65.20     26.28 o 
  -4  19   8        2.90       21.54     25.75 o 
  -3  19   8       65.60       13.15     21.28 o 
  -2  19   8        2.07      -20.71     20.71 o 
  -1  19   8       57.84       69.13     22.83 o 
   0  19   8       56.26       28.19     21.70 o 
   1  19   8        5.39       -2.09     21.07 o 
   2  19   8      145.32      169.30     26.07 o 
   3  19   8      509.28      561.10     36.12 o 
   4  19   8       12.77       21.64     22.08 o 
   5  19   8        5.99        0.89     25.51 o 
  -8  20   8       39.36       21.72     22.08 o 
  -7  20   8      290.70      236.50     28.77 o 
  -6  20   8        0.34       24.18     22.46 o 
  -5  20   8        5.22      -16.49     21.72 o 
  -4  20   8       51.78       64.19     23.78 o 
  -3  20   8       17.20       44.17     22.76 o 
  -2  20   8      252.05      205.26     58.63 o 
  -1  20   8        5.03       -5.84     26.37 o 
   0  20   8       28.58       66.33     28.76 o 
   1  20   8        7.99      -12.38     25.27 o 
   2  20   8       39.54       49.57     29.25 o 
   3  20   8       75.76       66.00     28.88 o 
   4  20   8       44.74       44.39     50.17 o 
  -6  21   8       45.87       19.45     26.71 o 
  -5  21   8       32.37       21.60     25.97 o 
  -4  21   8        5.15       -7.15     25.57 o 
  -3  21   8        0.08      -13.24     25.39 o 
  -2  21   8       10.31       -1.53     26.31 o 
  -1  21   8       24.53       -2.20     27.09 o 
   0  21   8       35.19       -3.58     26.35 o 
   1  21   8        0.00      -19.27     25.92 o 
   2  21   8       42.03       18.83     28.49 o 
  -3  22   8       16.62       23.37     56.46 o 
  -2  22   8       13.34        8.52     27.25 o 
  -1  22   8        5.35      -24.45     24.45 o 
 -16   1   9      123.80      187.97     27.08 o 
 -15   1   9      848.38      861.39     40.46 o 
 -14   1   9       64.98       60.70     21.26 o 
 -13   1   9      249.79      250.38     24.39 o 
 -12   1   9      392.92      423.77     24.71 o 
 -11   1   9      865.87      846.71     27.66 o 
 -10   1   9      775.71      797.43     25.97 o 
  -9   1   9     1840.07     1839.34     37.99 o 
  -8   1   9      965.77      943.60     25.94 o 
  -7   1   9     1473.81     1460.15     30.67 o 
  -6   1   9      296.41      324.07     15.27 o 
  -5   1   9      886.66      897.07     26.58 o 
  -4   1   9      891.63      908.23     26.50 o 
  -3   1   9       55.30       25.29     10.68 o 
  -2   1   9     1206.13     1224.52     29.79 o 
  -1   1   9     2394.44     2390.35     46.71 o 
   0   1   9      241.88      276.17     12.62 o 
   1   1   9      583.20      586.21     18.31 o 
   2   1   9      140.73      119.46     13.07 o 
   3   1   9     1362.20     1225.90     34.29 o 
   4   1   9     2490.81     2317.34     43.17 o 
   5   1   9      141.53      133.03     15.21 o 
   6   1   9        6.16        7.51     21.33 o 
   7   1   9      127.69      169.30     18.59 o 
   8   1   9      613.28      627.81     32.20 o 
   9   1   9      110.66      111.86     22.58 o 
  10   1   9       14.18       31.01     32.81 o 
  11   1   9      159.47      198.00     26.11 o 
 -16   2   9      710.41      734.46     60.26 o 
 -15   2   9       14.75        9.47     20.06 o 
 -14   2   9        8.11        5.23     18.96 o 
 -13   2   9      410.36      440.50     28.42 o 
 -12   2   9      241.66      242.99     19.64 o 
 -11   2   9       45.84       47.26     15.63 o 
 -10   2   9      151.77      147.44     16.68 o 
  -9   2   9      192.37      160.60     15.70 o 
  -8   2   9      329.56      353.58     23.13 o 
  -7   2   9      153.80      154.24     13.61 o 
  -6   2   9     2372.41     2370.49     45.81 o 
  -5   2   9     1864.83     1942.12     34.77 o 
  -4   2   9       98.01      102.01     21.91 o 
  -3   2   9        3.34       -7.11     10.28 o 
  -2   2   9       46.12       29.50     14.29 o 
  -1   2   9      803.32      850.97     25.41 o 
   0   2   9     1447.18     1391.65     28.35 o 
   1   2   9     2298.28     2194.15     38.19 o 
   2   2   9      129.76      135.93     12.52 o 
   3   2   9      885.25      878.80     24.45 o 
   4   2   9     1510.06     1530.81     33.95 o 
   5   2   9       62.03       49.71     13.74 o 
   6   2   9      254.38      236.52     17.35 o 
   7   2   9     1311.41     1340.54     40.75 o 
   8   2   9      149.59      170.67     22.88 o 
   9   2   9       74.86      110.18     22.20 o 
  10   2   9        1.95       59.06     21.54 o 
  11   2   9       35.60       46.33     21.49 o 
 -16   3   9      221.55      221.30     65.35 o 
 -15   3   9       61.16       74.41     22.83 o 
 -14   3   9        2.86      -17.84     17.84 o 
 -13   3   9       56.54       49.14     18.33 o 
 -12   3   9     1233.16     1183.81     33.29 o 
 -11   3   9      479.86      461.34     22.42 o 
 -10   3   9      304.22      310.74     19.21 o 
  -9   3   9       86.39       75.45     14.58 o 
  -8   3   9        1.27        5.50     11.79 o 
  -7   3   9      128.47      151.82     13.33 o 
  -6   3   9       74.66       65.76     12.42 o 
  -5   3   9      135.13      139.32     11.03 o 
  -4   3   9      151.14      167.73     14.54 o 
  -3   3   9       13.07      -10.69     10.69 o 
  -2   3   9      831.45      823.52     25.35 o 
  -1   3   9       70.70       88.97     15.40 o 
   0   3   9     2130.42     2087.24     42.42 o 
   1   3   9      196.56      188.28     12.25 o 
   2   3   9       37.69        6.10     11.40 o 
   3   3   9       65.83       51.76     12.12 o 
   4   3   9      540.80      529.73     26.78 o 
   5   3   9       38.06       33.59     13.28 o 
   6   3   9      449.17      431.32     29.04 o 
   7   3   9       47.84       59.04     16.21 o 
   8   3   9       27.38       54.49     17.04 o 
   9   3   9      179.44      232.17     25.63 o 
  10   3   9      140.12      109.64     23.01 o 
  11   3   9       57.83       55.71     23.26 o 
 -15   4   9        3.85      -17.54     19.66 o 
 -14   4   9        0.02      -17.01     21.64 o 
 -13   4   9      157.65      103.09     19.70 o 
 -12   4   9       85.38      111.76     17.32 o 
 -11   4   9       61.46       38.70     15.20 o 
 -10   4   9     1054.53     1049.90     32.69 o 
  -9   4   9     2444.14     2329.23     43.67 o 
  -8   4   9      628.49      603.09     23.92 o 
  -7   4   9      498.56      493.96     20.31 o 
  -6   4   9       24.52       20.98     17.13 o 
  -5   4   9       64.25       58.63     12.76 o 
  -4   4   9       36.82       37.74     12.49 o 
  -3   4   9       27.90       30.17     11.91 o 
  -2   4   9      768.65      831.63     25.64 o 
  -1   4   9       45.04       46.07     13.13 o 
   0   4   9      123.96      121.65     14.74 o 
   1   4   9      728.29      790.24     20.99 o 
   2   4   9        0.43        6.02     10.48 o 
   3   4   9       83.63       89.43     12.83 o 
   4   4   9      238.68      212.33     18.98 o 
   5   4   9      560.14      631.62     24.70 o 
   6   4   9       91.70      119.73     15.74 o 
   7   4   9      117.07      142.35     16.74 o 
   8   4   9       31.61        5.29     15.38 o 
   9   4   9      270.89      259.13     25.37 o 
  10   4   9      106.34      108.07     23.34 o 
  11   4   9       49.83       62.64     22.77 o 
 -15   5   9       18.91        1.01     28.79 o 
 -14   5   9       26.34       51.86     20.43 o 
 -13   5   9      286.14      277.94     23.52 o 
 -12   5   9       27.55       -5.85     14.84 o 
 -11   5   9       69.02       45.11     15.15 o 
 -10   5   9      872.62      850.86     27.19 o 
  -9   5   9       12.27       16.88     12.96 o 
  -8   5   9        3.79       23.16     12.26 o 
  -7   5   9        5.77       21.08     11.30 o 
  -6   5   9        2.24       24.69     10.05 o 
  -5   5   9        0.37       -3.93      7.61 o 
  -4   5   9      515.48      503.41     24.26 o 
  -3   5   9      263.98      298.69     17.48 o 
  -2   5   9       50.42       61.27     13.03 o 
  -1   5   9       37.54       14.40     13.09 o 
   0   5   9       13.14        7.44     12.81 o 
   1   5   9       43.93       31.35      9.68 o 
   2   5   9      226.96      228.40     16.48 o 
   3   5   9       15.05       20.77     11.50 o 
   4   5   9      124.23      118.10     14.12 o 
   5   5   9      509.57      555.62     22.54 o 
   6   5   9      308.16      327.38     19.71 o 
   7   5   9       82.63       99.67     16.00 o 
   8   5   9        3.13       19.29     15.94 o 
   9   5   9        7.28       24.28     18.79 o 
  10   5   9        2.03        2.78     19.63 o 
  11   5   9        6.01       16.39     22.17 o 
 -15   6   9       37.22       44.67     21.71 o 
 -14   6   9      321.92      303.14     27.88 o 
 -13   6   9       48.74       14.07     18.04 o 
 -12   6   9        4.33      -13.75     14.70 o 
 -11   6   9       40.38       27.98     15.15 o 
 -10   6   9      860.30      881.34     35.72 o 
  -9   6   9       13.36       25.44     13.60 o 
  -8   6   9      290.72      305.00     18.83 o 
  -7   6   9       13.04       27.94     11.46 o 
  -6   6   9      510.60      456.57     18.13 o 
  -5   6   9      302.61      309.76     17.83 o 
  -4   6   9        0.03       -3.23     11.84 o 
  -3   6   9       94.90       95.51     16.51 o 
  -2   6   9        0.20       10.49     16.84 o 
  -1   6   9      129.73      162.56     16.07 o 
   0   6   9      413.76      359.50     20.12 o 
   1   6   9       22.88       26.66     13.22 o 
   2   6   9       24.30       30.40     12.10 o 
   3   6   9       58.61       65.07     12.93 o 
   4   6   9      662.27      649.64     22.66 o 
   5   6   9      534.01      533.88     22.21 o 
   6   6   9        7.58       42.64     14.73 o 
   7   6   9      159.79      168.08     17.37 o 
   9   6   9        7.88       16.11     19.59 o 
  10   6   9      267.06      243.83     27.86 o 
  11   6   9       55.28       74.28     23.72 o 
 -15   7   9        0.68        2.16     20.49 o 
 -14   7   9      388.83      465.89     48.30 o 
 -13   7   9      180.29      248.97     40.69 o 
 -12   7   9     1384.12     1414.15     36.44 o 
 -11   7   9       42.62       21.09     14.46 o 
 -10   7   9       16.87       19.80     14.41 o 
  -9   7   9       22.33       10.28     13.70 o 
  -8   7   9     2195.09     2224.20     43.17 o 
  -7   7   9      129.34      147.18     14.34 o 
  -6   7   9      226.40      221.27     14.79 o 
  -5   7   9      328.10      311.63     20.40 o 
  -4   7   9     1541.02     1319.91     33.70 o 
  -3   7   9        7.72        9.89     12.75 o 
  -2   7   9      138.84      120.76     15.37 o 
  -1   7   9      601.78      552.75     32.17 o 
   0   7   9      184.90      177.43     12.42 o 
   1   7   9      461.81      457.54     20.30 o 
   2   7   9        7.68       11.67     10.79 o 
   3   7   9      422.23      367.06     18.45 o 
   4   7   9       20.98       30.64     12.75 o 
   5   7   9       19.81       21.14     13.47 o 
   6   7   9      791.73      805.59     27.42 o 
   7   7   9      376.34      382.23     22.11 o 
   8   7   9      340.05      380.19     29.13 o 
   9   7   9       23.08       37.92     20.21 o 
  10   7   9      121.68      225.06     33.62 o 
 -15   8   9       47.27       21.20     21.51 o 
 -14   8   9        0.51       11.08     19.64 o 
 -13   8   9        6.64      -10.63     18.70 o 
 -12   8   9       35.68       21.77     15.03 o 
 -11   8   9      184.77      187.73     18.26 o 
 -10   8   9      233.64      237.08     18.90 o 
  -9   8   9        6.14        5.38     13.51 o 
  -8   8   9       38.49       29.19     13.58 o 
  -7   8   9      165.36      173.36     15.55 o 
  -6   8   9       37.52       24.24     11.69 o 
  -5   8   9      635.04      692.72     21.08 o 
  -4   8   9      260.35      259.31     13.44 o 
  -3   8   9      161.14      170.24     16.83 o 
  -2   8   9        2.52       -6.89     12.52 o 
  -1   8   9     1502.41     1482.46     44.97 o 
   0   8   9     1053.56     1038.64     25.29 o 
   1   8   9       11.87        7.93     10.80 o 
   2   8   9       90.27       61.14     15.96 o 
   3   8   9        8.84       13.99     12.42 o 
   4   8   9      996.10     1089.54     31.86 o 
   5   8   9        0.09        5.32     13.18 o 
   6   8   9       61.68       40.42     14.88 o 
   7   8   9      117.83      192.41     30.10 o 
   8   8   9       19.44       35.31     17.35 o 
   9   8   9       26.55        5.62     19.47 o 
  10   8   9        6.21      -14.88     22.89 o 
 -14   9   9      600.37      673.06     35.65 o 
 -13   9   9       81.51       83.80     18.94 o 
 -12   9   9      268.63      276.18     20.45 o 
 -11   9   9       22.31       46.41     15.67 o 
 -10   9   9       35.80       34.97     16.90 o 
  -9   9   9      707.25      686.38     25.18 o 
  -8   9   9      805.60      722.92     24.79 o 
  -7   9   9     1129.95     1159.07     29.79 o 
  -6   9   9      448.12      486.80     19.57 o 
  -5   9   9       12.90       33.56     13.67 o 
  -4   9   9      122.33      141.04     12.72 o 
  -3   9   9      678.52      662.30     25.79 o 
  -2   9   9        0.01       -9.83      9.83 o 
  -1   9   9     1288.06     1327.67     29.14 o 
   0   9   9      128.56      142.75     13.15 o 
   1   9   9       59.89       54.62     11.97 o 
   2   9   9      433.54      391.46     18.61 o 
   3   9   9      805.99      764.50     24.82 o 
   4   9   9      150.45      154.59     16.17 o 
   5   9   9      498.73      485.26     22.52 o 
   6   9   9      374.28      408.83     23.59 o 
   7   9   9      868.85      883.02     39.98 o 
   8   9   9       23.83       35.44     19.47 o 
   9   9   9       39.87       52.02     21.51 o 
  10   9   9        7.10       -5.94     20.12 o 
 -14  10   9      138.80      192.38     26.04 o 
 -13  10   9      105.45       63.11     19.32 o 
 -12  10   9        0.36       24.02     15.44 o 
 -11  10   9      104.60      101.01     17.04 o 
 -10  10   9       19.57       49.91     15.04 o 
  -9  10   9      552.27      545.78     23.49 o 
  -8  10   9      217.65      197.97     17.29 o 
  -7  10   9       38.52       55.43     13.72 o 
  -6  10   9       78.16       44.83     13.06 o 
  -5  10   9       31.95       22.09     12.40 o 
  -4  10   9      279.40      320.23     16.82 o 
  -3  10   9      496.17      528.00     19.52 o 
  -2  10   9      263.65      254.29     18.97 o 
  -1  10   9      609.62      620.88     21.01 o 
   0  10   9       64.29       71.12     12.33 o 
   1  10   9        0.31       -8.43     11.43 o 
   2  10   9       38.92       48.96     15.51 o 
   3  10   9       40.20       50.92     13.92 o 
   4  10   9       90.37       53.18     14.61 o 
   5  10   9      702.51      765.34     26.65 o 
   6  10   9      194.04      218.72     24.57 o 
   7  10   9       89.95      119.35     17.48 o 
   8  10   9        4.44       15.02     17.33 o 
   9  10   9        4.58        5.88     20.22 o 
  10  10   9        2.81      -19.21     19.21 o 
 -14  11   9      112.55      144.38     24.51 o 
 -13  11   9        8.44       25.82     18.26 o 
 -12  11   9       89.24       72.15     17.96 o 
 -11  11   9       10.70        5.07     14.53 o 
 -10  11   9      304.01      336.68     26.54 o 
  -9  11   9       11.76       -4.69     14.50 o 
  -8  11   9       64.61       66.88     14.75 o 
  -7  11   9       68.75       62.59     14.39 o 
  -6  11   9      121.81      134.79     15.05 o 
  -5  11   9       24.11       10.80     12.51 o 
  -4  11   9     3062.85     3073.11     54.46 o 
  -3  11   9      724.95      755.41     31.99 o 
  -2  11   9      122.47      153.14     19.84 o 
  -1  11   9      409.00      412.84     22.06 o 
   0  11   9      653.04      690.61     23.03 o 
   1  11   9      173.45      142.93     15.10 o 
   2  11   9      480.50      418.12     20.27 o 
   3  11   9       16.79       32.99     13.77 o 
   4  11   9       90.30      107.74     18.66 o 
   5  11   9       12.93       12.80     14.06 o 
   6  11   9      290.75      300.07     21.42 o 
   7  11   9      115.29      114.42     17.49 o 
   8  11   9      245.55      259.24     23.24 o 
   9  11   9        5.20        1.51     19.91 o 
 -13  12   9        1.25       33.92     21.48 o 
 -12  12   9        1.86       -3.99     16.96 o 
 -11  12   9       56.66       49.61     18.08 o 
 -10  12   9      205.69      254.07     20.01 o 
  -9  12   9      102.52      122.94     16.71 o 
  -8  12   9      609.62      607.53     27.41 o 
  -7  12   9      185.28      197.58     19.40 o 
  -6  12   9      612.04      612.53     26.20 o 
  -5  12   9       48.33       42.88     15.61 o 
  -4  12   9     3228.97     3296.35     61.97 o 
  -3  12   9      520.66      514.22     24.40 o 
  -2  12   9      538.47      593.43     25.42 o 
  -1  12   9        1.63       -9.15     14.64 o 
   0  12   9        0.12       14.33     18.84 o 
   1  12   9      385.84      334.60     22.06 o 
   2  12   9      505.32      444.86     20.95 o 
   3  12   9      131.30       80.43     15.23 o 
   4  12   9      338.34      289.12     19.73 o 
   5  12   9      133.70      181.90     18.01 o 
   6  12   9       75.15       46.50     15.81 o 
   7  12   9        2.01       -0.33     14.74 o 
   8  12   9       42.37       58.28     20.63 o 
   9  12   9       25.20       24.10     21.14 o 
 -13  13   9       40.17       66.50     28.96 o 
 -12  13   9       68.00       70.34     22.62 o 
 -11  13   9      282.62      309.19     28.36 o 
 -10  13   9       27.79       47.88     21.06 o 
  -9  13   9      102.58       93.96     23.51 o 
  -8  13   9        4.81       -3.14     19.55 o 
  -7  13   9      104.01       99.19     21.95 o 
  -6  13   9     1136.51     1139.70     42.65 o 
  -5  13   9      816.84      845.54     37.47 o 
  -4  13   9      581.90      530.54     30.61 o 
  -3  13   9      198.59      211.57     24.39 o 
  -2  13   9      123.00      132.50     22.09 o 
  -1  13   9      165.14      215.18     27.96 o 
   0  13   9       96.10       76.76     22.03 o 
   1  13   9       61.43       26.89     16.41 o 
   2  13   9       18.98       33.59     18.32 o 
   3  13   9       92.06      110.67     22.63 o 
   4  13   9       68.45       44.04     17.17 o 
   5  13   9       32.59       51.40     18.00 o 
   6  13   9       55.57       47.27     15.77 o 
   7  13   9       87.58      134.68     18.49 o 
   8  13   9      168.25      157.24     25.96 o 
 -12  14   9       14.66       -3.44     20.31 o 
 -11  14   9      155.85      222.66     34.33 o 
 -10  14   9       16.45        0.82     20.24 o 
  -9  14   9      177.45      215.81     28.95 o 
  -8  14   9       74.40      105.23     23.09 o 
  -7  14   9      380.61      437.31     30.63 o 
  -6  14   9      443.32      479.95     31.10 o 
  -5  14   9      402.70      383.56     28.59 o 
  -4  14   9       82.31       89.28     22.11 o 
  -3  14   9      202.49      223.71     25.44 o 
  -2  14   9      479.95      522.09     30.80 o 
  -1  14   9       15.40      -18.77     18.77 o 
   0  14   9        1.64       18.83     19.76 o 
   1  14   9        1.42       -1.65     27.18 o 
   2  14   9      587.04      581.09     56.41 o 
   3  14   9      163.51      202.87     26.15 o 
   4  14   9       11.31       41.32     20.92 o 
   5  14   9       77.96       91.48     23.16 o 
   6  14   9       21.03       26.27     17.51 o 
   7  14   9       94.46      118.54     21.05 o 
   8  14   9       80.73      110.39     23.78 o 
 -12  15   9        3.37        8.81     21.87 o 
 -11  15   9      197.73      162.21     25.50 o 
 -10  15   9        1.02        7.74     20.32 o 
  -9  15   9       28.56       43.58     21.80 o 
  -8  15   9       37.89       19.08     20.50 o 
  -7  15   9        0.56       -1.34     20.49 o 
  -6  15   9        3.79        1.11     21.19 o 
  -5  15   9      106.83       76.81     21.80 o 
  -4  15   9       28.74       33.09     20.90 o 
  -3  15   9       78.93       57.17     21.37 o 
  -2  15   9       77.42      102.55     27.72 o 
  -1  15   9        0.39        9.87     20.29 o 
   0  15   9      194.99      223.67     26.11 o 
   1  15   9        7.93        4.89     20.09 o 
   2  15   9      123.36      106.55     27.18 o 
   3  15   9        4.50       35.96     23.16 o 
   4  15   9      178.11      195.43     27.09 o 
   5  15   9        3.92      -13.36     19.99 o 
   6  15   9       66.15      115.16     25.93 o 
   7  15   9        3.53        6.40     21.08 o 
 -11  16   9       51.78       94.28     23.95 o 
 -10  16   9      393.95      487.14     33.99 o 
  -9  16   9      210.86      208.86     26.86 o 
  -8  16   9       50.16       12.43     20.89 o 
  -7  16   9       56.59       75.37     22.95 o 
  -6  16   9       46.36       14.72     21.49 o 
  -5  16   9      188.62      209.63     26.65 o 
  -4  16   9      106.02      104.38     24.04 o 
  -3  16   9        0.04        3.63     20.53 o 
  -2  16   9        0.30       19.22     20.71 o 
  -1  16   9       96.47       84.90     35.42 o 
   0  16   9      463.15      424.49     30.75 o 
   1  16   9      280.87      267.73     27.91 o 
   2  16   9       95.31      105.35     24.50 o 
   3  16   9       28.32       35.39     22.49 o 
   4  16   9      215.60      138.14     24.97 o 
   5  16   9       75.00       81.06     23.60 o 
   6  16   9      283.35      260.67     28.63 o 
   7  16   9       59.84       71.14     31.50 o 
 -10  17   9       46.45       82.23     24.70 o 
  -9  17   9       66.55       97.28     24.43 o 
  -8  17   9       35.42       43.16     22.63 o 
  -7  17   9       71.66       74.28     22.93 o 
  -6  17   9      114.83      145.90     25.41 o 
  -5  17   9      120.60      155.70     25.56 o 
  -4  17   9        0.21      -19.08     19.08 o 
  -3  17   9      199.90      179.64     42.02 o 
  -2  17   9       79.03       82.08     23.31 o 
  -1  17   9       68.23       62.03     22.54 o 
   0  17   9        5.50       -3.83     19.64 o 
   1  17   9      183.20      185.48     29.32 o 
   2  17   9        6.67       -8.08     20.58 o 
   3  17   9        0.13        2.11     25.46 o 
   4  17   9      109.57      157.91     25.85 o 
   5  17   9       60.12      107.46     24.00 o 
   6  17   9      137.35      168.62     26.98 o 
  -9  18   9       87.65       58.49     23.97 o 
  -8  18   9       12.54        9.42     22.25 o 
  -7  18   9       23.37       43.80     22.68 o 
  -6  18   9       12.32       -9.07     24.50 o 
  -5  18   9       18.74      -13.00     20.69 o 
  -4  18   9        2.08      -11.03     20.55 o 
  -3  18   9      210.56      269.04     29.00 o 
  -2  18   9      102.37       79.62     23.92 o 
  -1  18   9      251.24      266.21     28.84 o 
   0  18   9        1.44      -18.12     20.70 o 
   1  18   9       65.57       92.74     24.81 o 
   2  18   9        7.77        2.54     21.29 o 
   3  18   9      299.60      325.14     30.71 o 
   4  18   9       41.98       89.21     24.85 o 
   5  18   9       64.63      117.61     26.20 o 
  -8  19   9      336.66      293.27     31.07 o 
  -7  19   9       10.77        9.22     21.59 o 
  -6  19   9       38.76       38.81     22.69 o 
  -5  19   9        1.70       14.87     22.26 o 
  -4  19   9        2.25      -15.45     20.61 o 
  -3  19   9      175.52      163.92     26.06 o 
  -2  19   9       22.08       11.53     21.47 o 
  -1  19   9       99.63       90.58     25.10 o 
   0  19   9        0.06      -20.34     20.34 o 
   1  19   9      107.71      121.86     25.26 o 
   2  19   9       41.43       11.05     22.30 o 
   3  19   9       86.37       85.31     26.02 o 
   4  19   9       67.16       82.75     24.40 o 
  -7  20   9      140.70      148.17     28.02 o 
  -6  20   9        9.68        0.90     24.94 o 
  -5  20   9        0.01      -11.11     22.45 o 
  -4  20   9      161.99      208.69     28.43 o 
  -3  20   9        0.82       12.88     22.45 o 
  -2  20   9        0.24       10.72     26.02 o 
  -1  20   9       33.61       29.27     23.66 o 
   0  20   9       47.31       30.28     23.75 o 
   1  20   9       51.95       42.84     24.10 o 
   2  20   9        7.68      -18.35     27.85 o 
  -4  21   9       33.05       20.73     27.25 o 
  -3  21   9      143.80      126.57     31.55 o 
  -2  21   9       89.66       25.56     26.46 o 
  -1  21   9       52.65       32.37     36.90 o 
   0  21   9      337.78      332.97     38.65 o 
 -15   0  10       53.46       26.80     40.57 o 
 -14   0  10       17.79      -14.41     27.50 o 
 -13   0  10      309.82      383.44     34.30 o 
 -12   0  10       91.55       69.43     23.89 o 
 -11   0  10     3566.26     3533.80     85.90 o 
 -10   0  10       19.99       27.29     20.66 o 
  -9   0  10       46.21       18.35     18.94 o 
  -8   0  10        9.10       11.22     16.80 o 
  -7   0  10       71.19       62.45     16.78 o 
  -6   0  10      306.47      351.77     22.26 o 
  -5   0  10      585.41      570.93     54.79 o 
  -4   0  10       55.77       34.17     30.49 o 
  -3   0  10      416.40      419.68     35.69 o 
  -2   0  10      484.70      497.70     38.17 o 
  -1   0  10      301.72      294.06     18.14 o 
   0   0  10     2184.69     1928.60     49.63 o 
   1   0  10      725.31      743.23     30.22 o 
   2   0  10       10.50       -4.26     15.46 o 
   3   0  10     1399.97     1385.87     52.65 o 
   4   0  10      190.80      207.58     23.01 o 
   5   0  10       13.60       14.65     26.48 o 
   6   0  10       59.07       84.77     22.20 o 
   7   0  10        3.11      -18.30     18.30 o 
   8   0  10      181.39      168.94     33.45 o 
   9   0  10       17.07       19.51     27.59 o 
  10   0  10        0.90      -26.47     26.47 o 
 -15   1  10       10.22       17.54     21.10 o 
 -14   1  10       10.72      -16.76     19.32 o 
 -13   1  10        6.86       -5.36     15.06 o 
 -12   1  10      161.64      168.07     18.71 o 
 -11   1  10       14.69      -11.37     14.50 o 
 -10   1  10      142.73      160.65     16.86 o 
  -9   1  10      109.35      116.45     15.22 o 
  -8   1  10        9.78       17.02     12.10 o 
  -7   1  10      443.85      452.48     29.36 o 
  -6   1  10       12.97       10.10     20.09 o 
  -5   1  10      688.51      705.56     22.98 o 
  -4   1  10      113.04      128.70     13.67 o 
  -3   1  10      745.86      727.85     23.63 o 
  -2   1  10       55.45       68.72     12.12 o 
  -1   1  10       47.60       62.59     14.24 o 
   0   1  10       76.18       62.90     10.07 o 
   1   1  10      252.48      231.81     13.94 o 
   2   1  10       23.63       23.21     10.91 o 
   3   1  10     1968.22     1881.84     56.57 o 
   4   1  10      942.97      926.79     27.36 o 
   5   1  10       41.72       11.36     13.52 o 
   6   1  10      438.09      426.53     21.30 o 
   7   1  10        5.33        3.75     13.95 o 
   8   1  10      138.65      137.04     22.99 o 
   9   1  10       64.62      109.55     22.65 o 
  10   1  10       47.10       42.35     21.37 o 
 -15   2  10        1.53        0.34     20.52 o 
 -14   2  10       62.76       61.59     22.33 o 
 -13   2  10      219.29      197.07     19.78 o 
 -12   2  10        7.22      -14.69     14.69 o 
 -11   2  10      209.34      218.98     20.73 o 
 -10   2  10        0.10       -7.22     13.36 o 
  -9   2  10      200.95      198.59     16.71 o 
  -8   2  10      744.83      713.03     23.34 o 
  -7   2  10      110.05       99.76     14.95 o 
  -6   2  10      133.82      136.29     12.47 o 
  -5   2  10       73.24       59.77     13.71 o 
  -4   2  10      300.42      306.88     17.66 o 
  -3   2  10       14.26       37.41     12.30 o 
  -2   2  10      581.43      586.87     24.81 o 
  -1   2  10       19.13       19.43     12.38 o 
   0   2  10      159.09      147.00     10.85 o 
   1   2  10       75.80       64.92     11.17 o 
   2   2  10       18.47        3.73     12.65 o 
   3   2  10     1236.18     1207.55     32.09 o 
   4   2  10      277.08      316.18     18.43 o 
   5   2  10      635.12      593.57     23.68 o 
   6   2  10      243.12      287.41     19.70 o 
   7   2  10        1.21       26.43     14.65 o 
   8   2  10      184.47      233.56     24.55 o 
   9   2  10       14.68       31.24     19.51 o 
  10   2  10        8.74       -9.65     20.74 o 
 -15   3  10      104.94       79.27     29.32 o 
 -14   3  10       19.59        4.38     19.98 o 
 -13   3  10       17.09        9.26     15.81 o 
 -12   3  10      225.64      250.31     19.86 o 
 -11   3  10      329.68      353.18     28.86 o 
 -10   3  10      767.61      748.25     26.07 o 
  -9   3  10      801.25      801.79     28.94 o 
  -8   3  10       21.09       14.83     11.73 o 
  -7   3  10     1010.39     1049.72     26.59 o 
  -6   3  10      140.63      138.90     12.33 o 
  -5   3  10      654.69      617.88     24.04 o 
  -4   3  10     1215.81     1241.74     43.34 o 
  -3   3  10      421.00      467.52     43.90 o 
  -2   3  10      319.21      316.19     18.49 o 
  -1   3  10        2.92       -5.15     12.67 o 
   0   3  10       61.37       56.94     14.74 o 
   1   3  10      423.10      421.19     22.35 o 
   2   3  10      145.57      169.58     14.02 o 
   3   3  10     1269.66     1242.91     45.66 o 
   4   3  10       34.10       51.27     13.72 o 
   5   3  10      582.99      605.17     23.50 o 
   6   3  10      989.32      994.79     31.44 o 
   7   3  10       24.15       14.58     14.45 o 
   8   3  10      123.19      150.68     23.12 o 
   9   3  10       66.04       57.99     20.19 o 
  10   3  10       29.69        3.12     20.17 o 
 -15   4  10       40.24       97.84     30.58 o 
 -14   4  10      216.96      215.80     26.49 o 
 -13   4  10       31.71       36.00     16.26 o 
 -12   4  10       29.68       57.01     16.73 o 
 -11   4  10      697.85      694.49     26.59 o 
 -10   4  10      365.62      384.73     21.05 o 
  -9   4  10      262.78      277.71     18.16 o 
  -8   4  10      376.25      354.20     26.99 o 
  -7   4  10      915.91      813.93     23.57 o 
  -6   4  10     1409.44     1408.32     29.81 o 
  -5   4  10       75.73       60.07     14.64 o 
  -4   4  10      233.16      242.87     17.67 o 
  -3   4  10      219.63      182.05     16.39 o 
  -2   4  10       40.97       44.59     13.69 o 
  -1   4  10      333.02      315.67     18.87 o 
   0   4  10       23.92       39.28     13.79 o 
   1   4  10       61.15       57.26     10.51 o 
   2   4  10       91.53      101.63     12.60 o 
   3   4  10       27.28       -0.16     11.64 o 
   4   4  10      149.76      134.30     15.53 o 
   5   4  10       51.52       66.53     15.11 o 
   6   4  10        1.17       25.85     14.70 o 
   7   4  10       18.65       17.77     14.27 o 
   8   4  10        8.62       30.36     18.98 o 
   9   4  10        1.01       18.39     19.72 o 
  10   4  10       37.87       48.03     21.49 o 
 -15   5  10       23.01       18.50     28.43 o 
 -14   5  10      220.04      289.15     61.87 o 
 -13   5  10      107.47       76.11     17.19 o 
 -12   5  10      310.29      341.75     22.00 o 
 -11   5  10      803.13      838.03     31.67 o 
 -10   5  10      417.25      395.54     21.26 o 
  -9   5  10      195.72      194.54     18.98 o 
  -8   5  10      921.91      941.78     26.83 o 
  -7   5  10       90.38      110.05     17.16 o 
  -6   5  10       43.43       41.38     14.95 o 
  -5   5  10      245.68      240.25     25.26 o 
  -4   5  10      482.57      499.49     22.55 o 
  -3   5  10       22.51       32.77     13.66 o 
  -2   5  10       22.19       16.32     13.72 o 
  -1   5  10        0.21       -1.44     12.97 o 
   0   5  10      301.65      294.34     19.17 o 
   1   5  10       93.56      119.61     16.11 o 
   2   5  10        0.19       -1.58     10.64 o 
   3   5  10        2.06       -9.45     11.58 o 
   4   5  10      467.06      430.58     20.72 o 
   5   5  10       75.94       87.31     20.96 o 
   6   5  10      461.25      485.42     22.95 o 
   7   5  10      138.64      132.50     20.87 o 
   8   5  10        1.72        1.89     18.30 o 
   9   5  10       75.40      114.94     22.81 o 
  10   5  10      333.01      391.08     37.73 o 
 -15   6  10      376.57      432.83     32.28 o 
 -14   6  10      680.30      701.00     40.86 o 
 -13   6  10       65.09       94.97     19.65 o 
 -12   6  10      289.72      294.48     22.82 o 
 -11   6  10      313.21      307.00     25.45 o 
 -10   6  10      568.55      592.16     25.30 o 
  -9   6  10      752.11      713.47     25.24 o 
  -8   6  10       86.20       77.30     14.27 o 
  -7   6  10      103.70      129.87     17.77 o 
  -6   6  10      324.58      308.53     20.50 o 
  -5   6  10      674.72      728.00     33.37 o 
  -4   6  10        1.48       -6.04     13.70 o 
  -3   6  10        0.75       -3.25     13.32 o 
  -2   6  10       88.27       78.88     15.41 o 
  -1   6  10      302.80      245.01     22.46 o 
   0   6  10      307.15      257.42     20.17 o 
   1   6  10      147.95      143.84     17.50 o 
   2   6  10       95.83      106.53     13.13 o 
   3   6  10       32.13       30.16     12.63 o 
   4   6  10        0.16       -7.02     12.85 o 
   5   6  10        2.25       -5.62     13.38 o 
   6   6  10      413.59      419.24     22.16 o 
   7   6  10       32.13       46.57     15.27 o 
   8   6  10       10.28       35.68     20.83 o 
   9   6  10       99.31      173.53     24.21 o 
  10   6  10       76.66      100.12     27.27 o 
 -15   7  10       17.84       42.72     32.26 o 
 -14   7  10      150.68      177.65     25.35 o 
 -13   7  10      200.59      232.42     25.68 o 
 -12   7  10        6.02       27.49     15.60 o 
 -11   7  10      111.73      116.15     16.85 o 
 -10   7  10      139.65      189.47     18.56 o 
  -9   7  10      726.45      679.43     25.67 o 
  -8   7  10      509.43      470.92     24.77 o 
  -7   7  10      113.15       71.58     16.75 o 
  -6   7  10      989.01      944.48     30.74 o 
  -5   7  10      303.20      314.83     20.48 o 
  -4   7  10      269.66      297.12     20.17 o 
  -3   7  10        0.84       17.24     13.78 o 
  -2   7  10        8.07        1.12     14.15 o 
  -1   7  10       24.11       27.08     14.87 o 
   0   7  10       74.04       73.03     16.03 o 
   1   7  10      189.71      193.46     18.86 o 
   2   7  10        0.00      -11.34     11.34 o 
   3   7  10       28.42       23.13     12.61 o 
   4   7  10      112.95       78.45     21.47 o 
   5   7  10        0.36      -11.82     13.86 o 
   6   7  10      126.66      107.88     16.54 o 
   7   7  10       59.67       67.94     19.02 o 
   8   7  10       44.86       31.21     19.70 o 
   9   7  10       24.37       29.68     19.78 o 
  10   7  10      248.69      305.58     35.21 o 
 -14   8  10       10.15       42.85     26.30 o 
 -13   8  10      572.62      565.22     47.38 o 
 -12   8  10      327.08      419.36     25.99 o 
 -11   8  10        1.80      -16.87     16.87 o 
 -10   8  10      314.64      277.47     25.22 o 
  -9   8  10      886.83      841.39     37.87 o 
  -8   8  10      943.32      937.39     32.34 o 
  -7   8  10     3878.12     3771.05     68.99 o 
  -6   8  10      916.69      846.26     29.74 o 
  -5   8  10      501.83      496.54     24.00 o 
  -4   8  10        0.65       -4.14     14.07 o 
  -3   8  10      133.00      149.53     17.95 o 
  -2   8  10      100.58       99.32     16.25 o 
  -1   8  10       80.24       81.45     16.78 o 
   0   8  10       21.83       -5.19     14.99 o 
   1   8  10     1116.31     1002.77     32.67 o 
   2   8  10        0.71       -5.67     14.49 o 
   3   8  10        8.53       19.68     12.93 o 
   4   8  10       22.87       37.85     14.04 o 
   5   8  10       86.49       87.40     15.83 o 
   6   8  10        1.18       37.26     15.32 o 
   7   8  10      204.22      204.82     20.96 o 
   8   8  10       62.33       53.59     17.74 o 
   9   8  10        0.03      -14.58     18.59 o 
 -14   9  10       42.50       93.03     30.83 o 
 -13   9  10       18.89       38.80     21.54 o 
 -12   9  10      303.12      306.96     26.48 o 
 -11   9  10        5.66      -16.16     16.16 o 
 -10   9  10      193.92      235.47     22.35 o 
  -9   9  10      571.85      512.69     26.65 o 
  -8   9  10      249.57      205.20     20.37 o 
  -7   9  10      443.99      426.99     24.29 o 
  -6   9  10     2699.50     2756.52     55.77 o 
  -5   9  10      281.20      290.29     21.18 o 
  -4   9  10     1246.24     1154.07     34.24 o 
  -3   9  10      119.75      127.20     17.67 o 
  -2   9  10       12.17       -6.42     15.94 o 
  -1   9  10     1004.64      989.07     32.33 o 
   0   9  10       99.08      133.62     18.28 o 
   1   9  10      118.59      137.85     18.73 o 
   2   9  10      142.14      149.38     19.08 o 
   3   9  10      421.73      399.68     23.56 o 
   4   9  10        0.60        9.25     13.45 o 
   5   9  10      319.30      359.20     20.83 o 
   6   9  10      735.54      703.89     26.93 o 
   7   9  10       13.43       -7.40     15.10 o 
   8   9  10        4.43        7.52     17.30 o 
   9   9  10       16.33       23.86     24.77 o 
 -14  10  10      217.81      260.58     34.07 o 
 -13  10  10       40.80       64.68     22.44 o 
 -12  10  10      102.01       89.72     22.04 o 
 -11  10  10       51.33       24.02     17.92 o 
 -10  10  10      146.17      142.01     20.15 o 
  -9  10  10       37.27       49.81     18.17 o 
  -8  10  10       54.87       54.77     17.48 o 
  -7  10  10      286.62      271.46     25.60 o 
  -6  10  10       33.88       31.01     17.45 o 
  -5  10  10     2018.87     2033.34     46.47 o 
  -4  10  10      161.11      149.57     18.96 o 
  -3  10  10     2180.85     2207.77     48.89 o 
  -2  10  10     2249.76     2216.07     49.06 o 
  -1  10  10       18.63        8.11     15.55 o 
   0  10  10       44.55       66.81     17.61 o 
   1  10  10       38.29       25.05     18.74 o 
   2  10  10      155.83      140.88     19.07 o 
   3  10  10       38.76       41.00     16.73 o 
   4  10  10        1.13      -12.68     15.52 o 
   5  10  10       15.90       14.03     16.37 o 
   6  10  10        0.11       11.13     16.77 o 
   7  10  10       40.34       52.32     20.74 o 
   8  10  10      177.97      164.54     24.01 o 
   9  10  10       86.44      109.37     28.54 o 
 -13  11  10       29.38       49.88     24.89 o 
 -12  11  10        0.12       -3.25     17.70 o 
 -11  11  10      121.98      143.16     20.59 o 
 -10  11  10        1.43      -16.41     16.41 o 
  -9  11  10        0.20      -15.83     15.83 o 
  -8  11  10      420.49      365.35     23.73 o 
  -7  11  10      108.10       88.11     18.59 o 
  -6  11  10      478.84      537.69     26.35 o 
  -5  11  10     2163.77     2298.52     50.64 o 
  -4  11  10      404.34      417.81     23.44 o 
  -3  11  10       36.47       42.96     17.16 o 
  -2  11  10     1366.70     1510.85     65.98 o 
  -1  11  10     1619.05     1636.06     41.73 o 
   0  11  10      217.32      231.64     27.26 o 
   1  11  10       59.66       52.43     17.55 o 
   2  11  10       56.77       32.19     16.83 o 
   3  11  10      209.76      135.48     20.08 o 
   4  11  10      214.08      267.17     22.77 o 
   5  11  10        6.10       20.77     27.47 o 
   6  11  10        0.29       46.48     17.51 o 
   7  11  10        8.30       -3.14     16.88 o 
   8  11  10       19.26       17.09     20.70 o 
 -13  12  10      432.61      458.75     40.26 o 
 -12  12  10       24.35       14.13     21.42 o 
 -11  12  10        4.80        3.93     20.99 o 
 -10  12  10      239.51      277.22     41.13 o 
  -9  12  10      989.13      931.72     39.72 o 
  -8  12  10       71.61       67.12     22.41 o 
  -7  12  10       10.26       26.12     19.82 o 
  -6  12  10     3380.94     3434.88     76.85 o 
  -5  12  10      601.68      642.97     42.65 o 
  -4  12  10       94.21       83.83     21.86 o 
  -3  12  10        0.98       19.64     21.92 o 
  -2  12  10      506.36      535.83     34.19 o 
  -1  12  10       11.24      -10.73     15.50 o 
   0  12  10       31.29       25.35     16.92 o 
   1  12  10        4.37      -15.57     15.57 o 
   2  12  10      105.63       88.66     18.52 o 
   3  12  10      263.48      312.26     23.52 o 
   4  12  10       15.98        8.44     16.53 o 
   5  12  10       90.66       99.73     19.31 o 
   6  12  10        7.68       23.68     17.55 o 
   7  12  10        9.24       13.30     17.56 o 
   8  12  10      128.08      176.86     26.02 o 
 -12  13  10       31.38       61.35     23.12 o 
 -11  13  10        6.93        5.44     21.42 o 
 -10  13  10       52.60      109.45     24.23 o 
  -9  13  10      950.85      972.75     41.71 o 
  -8  13  10       20.68       10.30     21.08 o 
  -7  13  10       26.17        8.48     21.37 o 
  -6  13  10      920.89      950.81     40.38 o 
  -5  13  10      787.51      746.69     36.09 o 
  -4  13  10      141.29      125.01     23.72 o 
  -3  13  10      648.05      607.26     33.57 o 
  -2  13  10      377.37      316.55     31.65 o 
  -1  13  10      155.85      173.14     25.09 o 
   0  13  10       87.22       76.12     22.52 o 
   1  13  10      189.32      178.25     25.17 o 
   2  13  10       13.37        5.02     16.99 o 
   3  13  10      544.36      499.49     27.50 o 
   4  13  10       77.86      103.86     19.52 o 
   5  13  10       84.97      131.02     20.08 o 
   6  13  10       11.34      -11.92     16.94 o 
   7  13  10       16.93       23.61     24.07 o 
 -12  14  10       19.34       17.33     21.87 o 
 -11  14  10       12.43      -19.84     20.32 o 
 -10  14  10      413.13      417.67     31.86 o 
  -9  14  10       47.25       53.13     22.29 o 
  -8  14  10       44.13       55.41     21.74 o 
  -7  14  10      499.82      608.58     34.99 o 
  -6  14  10      151.96      148.99     30.40 o 
  -5  14  10      256.36      221.59     26.61 o 
  -4  14  10      134.05      133.84     24.63 o 
  -3  14  10       21.82       14.61     22.53 o 
  -2  14  10       47.15       36.13     21.27 o 
  -1  14  10       45.04       37.75     21.92 o 
   0  14  10        2.67      -19.82     19.82 o 
   1  14  10       55.49       35.02     21.98 o 
   2  14  10       31.77       38.83     21.46 o 
   3  14  10       52.28       21.19     21.36 o 
   4  14  10        2.42      -19.88     19.88 o 
   5  14  10        0.01        0.46     20.58 o 
   6  14  10       40.44       60.20     23.38 o 
   7  14  10       43.67      -22.70     22.70 o 
 -11  15  10        6.74      -19.69     19.69 o 
 -10  15  10      178.17      247.57     29.01 o 
  -9  15  10       71.54       58.44     23.37 o 
  -8  15  10       96.84       87.40     23.66 o 
  -7  15  10       64.75       57.27     23.57 o 
  -6  15  10      241.97      256.75     61.24 o 
  -5  15  10      136.68       98.19     23.92 o 
  -4  15  10      135.05      140.38     24.95 o 
  -3  15  10       53.24       36.79     21.97 o 
  -2  15  10       20.25        1.33     20.36 o 
  -1  15  10        1.29      -16.64     19.93 o 
   0  15  10        0.02      -22.08     22.08 o 
   1  15  10       15.40       -2.74     20.30 o 
   2  15  10        3.49       -7.04     21.00 o 
   3  15  10        2.95       -6.80     21.29 o 
   4  15  10       11.42       21.04     22.26 o 
   5  15  10       19.03       37.69     22.17 o 
   6  15  10       21.09       38.02     23.25 o 
 -10  16  10      175.58      245.46     29.22 o 
  -9  16  10       66.44       30.78     22.72 o 
  -8  16  10       82.24       64.68     23.72 o 
  -7  16  10       11.22       26.39     21.57 o 
  -6  16  10       11.94       22.26     21.90 o 
  -5  16  10        0.00        4.42     21.07 o 
  -4  16  10        2.76      -17.38     20.01 o 
  -3  16  10       93.75       30.14     24.50 o 
  -2  16  10      121.69      144.59     25.65 o 
  -1  16  10       30.33      -10.34     20.30 o 
   0  16  10      193.44      131.83     26.00 o 
   1  16  10        1.95       28.56     26.37 o 
   2  16  10        2.04       13.81     23.96 o 
   3  16  10       37.22       18.48     22.51 o 
   4  16  10       14.96       32.82     23.10 o 
   5  16  10       31.97       43.30     23.22 o 
  -9  17  10      148.16      199.72     30.14 o 
  -8  17  10      109.77      174.55     31.74 o 
  -7  17  10      131.79      140.91     25.83 o 
  -6  17  10       28.15       -4.00     20.71 o 
  -5  17  10       14.01       29.30     21.75 o 
  -4  17  10      137.25      140.94     25.85 o 
  -3  17  10        9.11       16.89     22.27 o 
  -2  17  10        0.15        6.79     21.07 o 
  -1  17  10       44.74       12.35     36.48 o 
   0  17  10       47.48       87.32     23.79 o 
   1  17  10       15.03       43.38     22.84 o 
   2  17  10        6.07      -18.95     21.16 o 
   3  17  10       59.67       65.11     24.94 o 
   4  17  10        0.15      -12.27     21.64 o 
  -8  18  10       26.93       31.65     23.22 o 
  -7  18  10        8.92       -1.18     21.87 o 
  -6  18  10      158.01      228.50     28.45 o 
  -5  18  10       97.39       65.31     24.72 o 
  -4  18  10      154.41      182.56     26.83 o 
  -3  18  10        9.02       21.34     22.69 o 
  -2  18  10        2.89       -6.30     21.73 o 
  -1  18  10      172.86      147.13     27.14 o 
   0  18  10       48.70       10.26     22.77 o 
   1  18  10      126.63      189.43     28.85 o 
   2  18  10        0.32       14.44     21.78 o 
   3  18  10        0.28        3.12     22.08 o 
  -7  19  10        9.60        0.09     22.20 o 
  -6  19  10       44.64       38.44     23.87 o 
  -5  19  10        7.19        2.70     23.38 o 
  -4  19  10      105.50      139.13     26.88 o 
  -3  19  10       12.94       17.13     22.30 o 
  -2  19  10      336.67      382.74     33.43 o 
  -1  19  10        6.99       13.34     23.87 o 
   0  19  10      105.95      122.61     27.50 o 
   1  19  10       83.12      128.73     26.87 o 
   2  19  10       74.72      108.04     26.43 o 
  -5  20  10      390.76      458.08     39.52 o 
  -4  20  10       64.60       87.48     26.86 o 
  -3  20  10       22.29       40.56     25.60 o 
  -2  20  10        0.91      -22.67     22.70 o 
  -1  20  10        2.66      -27.80     27.80 o 
   0  20  10      135.39      141.84     28.54 o 
 -15   1  11       46.36       38.91     22.68 o 
 -14   1  11        2.38        1.85     25.84 o 
 -13   1  11       54.30       77.88     17.70 o 
 -12   1  11      357.15      352.60     27.31 o 
 -11   1  11        1.65      -13.93     13.93 o 
 -10   1  11        7.95       23.27     14.26 o 
  -9   1  11      671.12      599.33     36.52 o 
  -8   1  11     1986.41     2077.65     40.65 o 
  -7   1  11        0.96       -0.60     13.94 o 
  -6   1  11      118.85      159.56     12.72 o 
  -5   1  11     1539.44     1525.84     37.09 o 
  -4   1  11      601.77      587.69     40.58 o 
  -3   1  11       94.65      107.09     18.90 o 
  -2   1  11       73.80       74.77     12.85 o 
  -1   1  11       58.56       52.75     13.11 o 
   0   1  11       73.14       80.55     10.31 o 
   1   1  11       78.80       60.34     11.59 o 
   2   1  11       20.35       23.01     11.82 o 
   3   1  11      703.07      687.23     23.94 o 
   4   1  11     1470.55     1460.73     34.86 o 
   5   1  11       17.31       36.65     14.44 o 
   6   1  11      147.92      159.09     17.85 o 
   7   1  11       54.44        8.44     15.27 o 
   8   1  11       84.75       80.76     21.42 o 
   9   1  11      134.53      166.90     33.07 o 
 -15   2  11       62.60       63.65     22.44 o 
 -14   2  11        2.27       -3.75     23.60 o 
 -13   2  11       77.05       60.56     17.74 o 
 -12   2  11       30.57       20.44     16.09 o 
 -11   2  11      355.86      384.00     23.27 o 
 -10   2  11        0.18       -0.67     13.81 o 
  -9   2  11       65.44       58.61     14.04 o 
  -8   2  11       91.17       58.03     21.23 o 
  -7   2  11     2164.82     2076.02     56.28 o 
  -6   2  11      557.46      526.02     25.29 o 
  -5   2  11      527.51      537.91     23.31 o 
  -4   2  11     1062.25     1082.93     30.72 o 
  -3   2  11      335.17      350.54     19.45 o 
  -2   2  11      655.95      711.17     25.09 o 
  -1   2  11      378.85      371.74     19.78 o 
   0   2  11      115.96      117.65     18.26 o 
   1   2  11     1428.76     1366.59     36.32 o 
   2   2  11      883.87      885.46     25.31 o 
   3   2  11     1126.67     1111.04     29.24 o 
   4   2  11        1.05       -5.11     13.32 o 
   5   2  11      321.17      343.08     20.19 o 
   6   2  11      145.43      156.48     17.65 o 
   7   2  11      129.85      190.71     18.88 o 
   8   2  11       30.28       31.20     20.01 o 
   9   2  11        6.14       40.46     20.50 o 
 -15   3  11        1.30      -12.66     28.82 o 
 -14   3  11        7.02       32.04     29.45 o 
 -13   3  11        0.99      -15.99     17.70 o 
 -12   3  11        9.48       -7.94     14.98 o 
 -11   3  11      244.44      234.91     22.36 o 
 -10   3  11       49.98       67.25     18.02 o 
  -9   3  11      308.11      296.70     23.97 o 
  -8   3  11      129.84      136.12     18.78 o 
  -7   3  11       15.87       25.00     15.36 o 
  -6   3  11      519.45      544.73     25.49 o 
  -5   3  11      438.06      474.51     22.78 o 
  -4   3  11      304.84      327.16     20.03 o 
  -3   3  11        0.59        7.64     13.52 o 
  -2   3  11       92.26       90.48     16.01 o 
  -1   3  11       68.34       75.46     15.30 o 
   0   3  11      346.52      319.44     26.96 o 
   1   3  11      224.86      191.85     18.30 o 
   2   3  11      829.10      820.96     29.35 o 
   3   3  11       10.58      -11.44     12.14 o 
   4   3  11       70.69       48.39     14.30 o 
   5   3  11      176.82      178.72     17.54 o 
   6   3  11      784.56      803.53     28.11 o 
   7   3  11      597.25      706.81     31.50 o 
   8   3  11        1.24       13.82     19.35 o 
   9   3  11        5.38       -6.62     19.01 o 
 -15   4  11       74.87       61.01     32.34 o 
 -14   4  11        0.33       17.56     24.99 o 
 -13   4  11       49.49       32.73     19.13 o 
 -12   4  11       11.67        9.13     17.60 o 
 -11   4  11      164.81      195.86     21.45 o 
 -10   4  11        5.49       -0.62     16.46 o 
  -9   4  11      179.46      151.32     19.99 o 
  -8   4  11      217.34      202.31     19.87 o 
  -7   4  11      407.20      410.29     41.03 o 
  -6   4  11      571.50      562.60     27.50 o 
  -5   4  11       57.75      107.86     16.80 o 
  -4   4  11       20.99       31.98     14.65 o 
  -3   4  11        1.08        5.45     13.53 o 
  -2   4  11      191.84      180.44     18.15 o 
  -1   4  11       92.21       83.31     16.31 o 
   0   4  11      116.09      106.77     17.09 o 
   1   4  11      166.58      149.90     17.64 o 
   2   4  11      617.41      602.52     26.43 o 
   3   4  11      569.09      565.26     27.48 o 
   4   4  11      227.51      241.49     17.69 o 
   5   4  11       31.10       31.89     14.74 o 
   6   4  11        1.79       33.55     15.24 o 
   7   4  11       49.84       48.73     16.27 o 
   8   4  11       33.74       56.61     20.88 o 
   9   4  11       47.20       71.79     21.42 o 
 -14   5  11      191.13      148.40     30.14 o 
 -13   5  11       39.35       15.12     18.60 o 
 -12   5  11      122.46      130.79     21.42 o 
 -11   5  11      239.43      276.13     23.57 o 
 -10   5  11      184.58      184.52     21.45 o 
  -9   5  11      899.82      844.09     31.79 o 
  -8   5  11      510.35      455.58     24.49 o 
  -7   5  11        9.31       -8.84     14.98 o 
  -6   5  11        0.01       15.44     15.18 o 
  -5   5  11      162.35      190.12     25.34 o 
  -4   5  11        1.72      -13.27     13.27 o 
  -3   5  11     2102.35     2163.63     46.89 o 
  -2   5  11     1222.62     1165.39     33.73 o 
  -1   5  11        8.14        5.54     15.32 o 
   0   5  11      235.07      221.04     19.29 o 
   1   5  11       20.87       26.71     14.98 o 
   2   5  11      182.88      174.53     19.26 o 
   3   5  11      163.25      176.09     26.22 o 
   4   5  11       87.90       72.16     17.36 o 
   5   5  11       38.60       33.11     21.09 o 
   6   5  11       99.21       72.54     18.54 o 
   7   5  11        4.09       20.83     17.76 o 
   8   5  11        7.11       -4.11     21.28 o 
   9   5  11       14.15       16.26     23.94 o 
 -14   6  11      217.56      220.56     31.87 o 
 -13   6  11      232.47      219.08     23.44 o 
 -12   6  11       43.29       28.54     20.13 o 
 -11   6  11     1424.59     1413.70     45.99 o 
 -10   6  11       95.71      104.41     27.18 o 
  -9   6  11      240.02      247.39     21.93 o 
  -8   6  11        2.69       25.31     16.35 o 
  -7   6  11      714.91      725.25     29.03 o 
  -6   6  11      103.56       90.10     17.37 o 
  -5   6  11       72.36       62.49     16.09 o 
  -4   6  11        1.48      -10.69     14.40 o 
  -3   6  11      826.53      767.75     33.17 o 
  -2   6  11      406.74      340.89     21.60 o 
  -1   6  11     2270.43     2194.81     48.57 o 
   0   6  11       10.52        4.76     15.34 o 
   1   6  11      720.62      756.25     33.21 o 
   2   6  11       26.63       24.57     16.91 o 
   3   6  11       51.51       22.61     16.67 o 
   4   6  11        4.46      -10.43     15.53 o 
   5   6  11      492.12      413.96     25.85 o 
   6   6  11      500.66      577.33     32.71 o 
   7   6  11       74.67      112.11     22.06 o 
   8   6  11      299.34      341.45     34.07 o 
   9   6  11        4.69       -7.79     21.91 o 
 -14   7  11        4.24      -23.50     23.50 o 
 -13   7  11       29.37       55.67     20.20 o 
 -12   7  11      156.82      166.53     24.64 o 
 -11   7  11       36.48       38.29     18.42 o 
 -10   7  11      162.51      194.30     26.00 o 
  -9   7  11      494.00      466.77     26.17 o 
  -8   7  11      557.81      586.15     27.60 o 
  -7   7  11      397.70      447.85     28.37 o 
  -6   7  11        6.44       27.03     17.61 o 
  -5   7  11     1022.01     1010.03     32.61 o 
  -4   7  11      188.20      144.14     18.65 o 
  -3   7  11     1397.76     1532.97     40.05 o 
  -2   7  11      744.61      708.77     28.27 o 
  -1   7  11      133.07      138.33     18.85 o 
   0   7  11      127.44      101.55     19.39 o 
   1   7  11        7.51        7.93     15.84 o 
   2   7  11      157.07      187.03     19.96 o 
   3   7  11      258.73      234.98     21.39 o 
   4   7  11        2.05        0.74     16.67 o 
   5   7  11      158.04      191.69     21.37 o 
   6   7  11      294.94      301.98     26.61 o 
   7   7  11        0.47      -15.79     19.13 o 
   8   7  11       15.45       27.93     23.35 o 
   9   7  11        7.67       19.40     23.82 o 
 -14   8  11      120.50      104.24     27.90 o 
 -13   8  11      932.53      995.66     36.99 o 
 -12   8  11      173.71      213.28     26.18 o 
 -11   8  11        5.44        6.86     17.65 o 
 -10   8  11      385.69      417.78     25.91 o 
  -9   8  11      206.35      204.30     21.88 o 
  -8   8  11        0.59        3.79     16.22 o 
  -7   8  11      130.76       92.44     18.42 o 
  -6   8  11     3973.32     3934.15     88.85 o 
  -5   8  11      284.73      261.94     20.95 o 
  -4   8  11     1185.66     1182.49     35.79 o 
  -3   8  11     1077.01     1083.27     34.27 o 
  -2   8  11       68.17       57.77     17.22 o 
  -1   8  11     1022.82      926.11     41.88 o 
   0   8  11        2.19      -15.74     15.74 o 
   1   8  11      297.26      272.68     21.63 o 
   2   8  11      799.56      672.88     28.95 o 
   3   8  11        6.86       30.19     16.75 o 
   4   8  11      276.21      285.81     22.75 o 
   5   8  11       99.67       80.90     22.35 o 
   6   8  11      210.30      155.77     29.33 o 
   7   8  11        2.88      -10.62     22.89 o 
   8   8  11        0.30      -20.50     21.30 o 
 -13   9  11        0.14        1.00     21.05 o 
 -12   9  11       40.68       28.26     18.23 o 
 -11   9  11       51.87       28.05     18.51 o 
 -10   9  11     1072.19     1056.49     36.66 o 
  -9   9  11       66.45       81.50     19.25 o 
  -8   9  11       26.59        2.34     17.36 o 
  -7   9  11      601.92      541.02     26.43 o 
  -6   9  11        1.48        8.23     16.53 o 
  -5   9  11      184.40      188.87     20.62 o 
  -4   9  11      374.69      372.90     23.47 o 
  -3   9  11      167.63      191.17     20.38 o 
  -2   9  11       41.02       33.17     16.84 o 
  -1   9  11     1916.28     1889.77     46.37 o 
   0   9  11      388.34      345.14     23.77 o 
   1   9  11       19.70        0.44     16.63 o 
   2   9  11      179.80      168.36     21.30 o 
   3   9  11       34.20       50.00     20.09 o 
   4   9  11        2.10        2.03     16.29 o 
   5   9  11       88.87      141.13     20.98 o 
   6   9  11        3.61       36.39     18.53 o 
   7   9  11      117.30       68.39     21.64 o 
   8   9  11        7.95       21.44     24.05 o 
 -13  10  11       67.30      114.44     41.39 o 
 -12  10  11       31.24       29.71     24.84 o 
 -11  10  11      163.78      137.63     24.94 o 
 -10  10  11       21.14       32.23     18.89 o 
  -9  10  11       64.67       51.54     18.59 o 
  -8  10  11       94.15       68.34     18.46 o 
  -7  10  11       19.71        2.15     22.64 o 
  -6  10  11     1962.10     1909.57     46.61 o 
  -5  10  11       81.76       94.89     21.05 o 
  -4  10  11      318.30      313.66     23.51 o 
  -3  10  11      130.65      114.00     19.13 o 
  -2  10  11      500.93      458.78     25.45 o 
  -1  10  11        6.39       24.11     17.39 o 
   0  10  11        2.90      -16.51     16.51 o 
   1  10  11       48.27       48.28     17.37 o 
   2  10  11       57.19       83.98     18.71 o 
   3  10  11        0.00       21.06     17.29 o 
   4  10  11       48.55       60.82     18.48 o 
   5  10  11      192.48      206.64     22.07 o 
   6  10  11       13.50       21.42     19.99 o 
   7  10  11       41.85       60.75     21.10 o 
   8  10  11       34.24       50.37     25.43 o 
 -13  11  11       93.95      146.28     31.80 o 
 -12  11  11        7.13      -16.19     20.53 o 
 -11  11  11        0.00      -10.70     17.31 o 
 -10  11  11       35.52       46.19     22.26 o 
  -9  11  11      471.85      485.76     37.98 o 
  -8  11  11        1.38        7.69     17.49 o 
  -7  11  11      143.94      125.80     20.34 o 
  -6  11  11      288.33      287.17     27.84 o 
  -5  11  11       92.15       93.02     19.04 o 
  -4  11  11      105.36      131.16     24.08 o 
  -3  11  11     1075.24     1123.98     35.97 o 
  -2  11  11     1822.31     1905.24     46.67 o 
  -1  11  11      419.79      453.81     25.94 o 
   0  11  11      457.22      443.36     32.69 o 
   1  11  11      192.51      176.25     20.97 o 
   2  11  11       14.12       35.71     17.32 o 
   3  11  11       14.15        7.20     17.51 o 
   4  11  11      157.87      160.19     21.47 o 
   5  11  11       69.24       74.85     20.39 o 
   6  11  11        1.12      -16.99     16.99 o 
   7  11  11       74.21       73.78     22.28 o 
 -12  12  11      143.45      153.71     26.02 o 
 -11  12  11      224.72      239.65     27.61 o 
 -10  12  11      154.93      136.16     25.75 o 
  -9  12  11      123.31      169.21     26.16 o 
  -8  12  11       12.56       -0.32     20.77 o 
  -7  12  11      317.74      312.36     29.06 o 
  -6  12  11        0.01      -19.02     19.02 o 
  -5  12  11      391.81      372.07     29.21 o 
  -4  12  11      184.22      248.17     27.20 o 
  -3  12  11       26.12       18.58     20.83 o 
  -2  12  11     1640.12     1718.83     44.93 o 
  -1  12  11       88.85       69.26     18.63 o 
   0  12  11       91.07       87.78     19.43 o 
   1  12  11       78.01       92.43     28.29 o 
   2  12  11      325.02      268.59     23.57 o 
   3  12  11      123.47      113.10     20.02 o 
   4  12  11      106.34      144.37     20.86 o 
   5  12  11        4.77       21.76     17.94 o 
   6  12  11       90.80       98.10     20.66 o 
   7  12  11       40.74       55.21     21.81 o 
 -12  13  11      400.85      486.77     38.44 o 
 -11  13  11      247.35      254.68     29.55 o 
 -10  13  11      121.41       84.30     24.03 o 
  -9  13  11        4.51      -16.19     19.62 o 
  -8  13  11      275.38      246.49     27.68 o 
  -7  13  11       52.45       15.15     21.58 o 
  -6  13  11        0.37        7.25     21.12 o 
  -5  13  11       53.42       45.41     21.38 o 
  -4  13  11      326.86      343.43     45.32 o 
  -3  13  11       73.66      105.94     23.58 o 
  -2  13  11      332.54      372.15     30.02 o 
  -1  13  11       12.72       17.82     21.31 o 
   0  13  11       67.98       38.36     22.58 o 
   1  13  11      282.00      250.67     27.87 o 
   2  13  11      101.91       74.15     23.17 o 
   3  13  11       38.26       47.20     21.94 o 
   4  13  11      160.44      138.97     25.83 o 
   5  13  11        1.84       10.91     22.14 o 
   6  13  11        1.24       10.92     18.77 o 
 -11  14  11       29.38       41.82     23.34 o 
 -10  14  11       49.21       56.25     23.91 o 
  -9  14  11       11.05       14.25     21.58 o 
  -8  14  11       19.79       16.60     21.68 o 
  -7  14  11        1.38        6.12     21.34 o 
  -6  14  11        4.09        8.08     21.73 o 
  -5  14  11       17.20       31.37     21.87 o 
  -4  14  11      464.68      444.53     44.26 o 
  -3  14  11        3.99        0.68     24.05 o 
  -2  14  11      124.37      118.73     25.15 o 
  -1  14  11      453.35      435.05     32.23 o 
   0  14  11       12.03       41.35     30.40 o 
   1  14  11      104.42       76.51     24.55 o 
   2  14  11      173.61      122.74     25.13 o 
   3  14  11       48.68       39.62     28.33 o 
   4  14  11       41.98       28.96     22.14 o 
   5  14  11      214.92      244.74     29.50 o 
   6  14  11       47.08       86.61     28.27 o 
 -10  15  11        0.00        4.67     22.90 o 
  -9  15  11      156.18       96.11     24.80 o 
  -8  15  11        9.16       27.00     22.07 o 
  -7  15  11       60.82       42.24     22.25 o 
  -6  15  11       88.18       71.19     33.88 o 
  -5  15  11        8.61       22.69     22.10 o 
  -4  15  11        6.65       30.11     22.22 o 
  -3  15  11       63.46       57.09     23.30 o 
  -2  15  11       15.56       26.38     21.83 o 
  -1  15  11       24.03       13.42     22.67 o 
   0  15  11       26.84       38.84     24.94 o 
   1  15  11        9.24       23.90     22.61 o 
   2  15  11       78.79      101.76     24.53 o 
   3  15  11        0.35      -19.04     20.95 o 
   4  15  11       13.51       52.43     23.87 o 
   5  15  11       23.06       29.59     22.76 o 
  -9  16  11       18.70       31.73     22.24 o 
  -8  16  11       50.01       25.42     21.93 o 
  -7  16  11       36.74       59.30     24.52 o 
  -6  16  11      268.46      361.68     32.19 o 
  -5  16  11        2.87       15.60     22.25 o 
  -4  16  11      671.77      717.39     38.62 o 
  -3  16  11        6.99       15.56     22.49 o 
  -2  16  11      109.45      108.29     25.83 o 
  -1  16  11       91.72       98.75     25.34 o 
   0  16  11        0.32       19.08     23.43 o 
   1  16  11       83.86       52.04     23.58 o 
   2  16  11        1.00      -20.85     20.85 o 
   3  16  11       39.16       35.86     27.09 o 
   4  16  11        0.13      -19.42     21.82 o 
  -8  17  11       59.16       96.25     26.19 o 
  -7  17  11        0.75       -8.88     21.91 o 
  -6  17  11        6.24       44.47     23.76 o 
  -5  17  11       64.01      100.83     25.71 o 
  -4  17  11      199.21      220.42     29.28 o 
  -3  17  11      347.08      414.67     33.58 o 
  -2  17  11        1.86       48.26     31.65 o 
  -1  17  11       19.32       -4.23     22.70 o 
   0  17  11      105.28      107.54     27.43 o 
   1  17  11        6.34      -19.70     22.89 o 
   2  17  11       71.60       93.04     25.69 o 
   3  17  11        9.33      -22.18     22.18 o 
  -7  18  11        8.91      -15.30     35.76 o 
  -6  18  11        0.11        1.26     26.11 o 
  -5  18  11       12.82      -16.02     22.74 o 
  -4  18  11        0.76        8.06     22.34 o 
  -3  18  11       40.97       37.27     24.35 o 
  -2  18  11        4.64      -11.26     22.22 o 
  -1  18  11       49.32       69.53     24.49 o 
   0  18  11      179.21      242.96     30.98 o 
   1  18  11       24.09       31.66     24.24 o 
   2  18  11      144.36      230.49     33.93 o 
  -5  19  11       15.39       13.73     23.71 o 
  -4  19  11      161.65      189.15     29.23 o 
  -3  19  11       68.49       29.84     23.94 o 
  -2  19  11       39.19       32.63     25.00 o 
  -1  19  11        2.59       -7.48     27.37 o 
   0  19  11       70.39       83.94     46.46 o 
 -14   0  12      157.49      156.71     52.65 o 
 -13   0  12       25.34      -14.09     31.31 o 
 -12   0  12      192.14      238.58     39.42 o 
 -11   0  12      518.86      492.45     51.10 o 
 -10   0  12       21.02       -0.76     28.83 o 
  -9   0  12       54.57       47.63     39.64 o 
  -8   0  12      244.11      253.67     38.97 o 
  -7   0  12      266.86      322.00     40.43 o 
  -6   0  12      208.78      217.03     37.04 o 
  -5   0  12     2360.96     2319.28     87.03 o 
  -4   0  12      225.56      239.81     36.33 o 
  -3   0  12      276.88      168.79     32.27 o 
  -2   0  12       75.76       94.70     29.16 o 
  -1   0  12     2860.60     2748.88    107.47 o 
   0   0  12      262.69      240.95     47.08 o 
   1   0  12       82.29       47.48     52.96 o 
   2   0  12      423.36      365.06     40.18 o 
   3   0  12      985.46      886.03     53.62 o 
   4   0  12      589.63      642.35     48.59 o 
   5   0  12      178.38      163.49     34.13 o 
   6   0  12       50.86       10.09     28.38 o 
   7   0  12       22.20       -1.11     28.80 o 
   8   0  12      381.94      343.15     66.28 o 
 -14   1  12       38.51       15.62     31.89 o 
 -13   1  12        3.45      -12.29     21.29 o 
 -12   1  12       95.11       67.10     24.17 o 
 -11   1  12       32.09       19.80     21.57 o 
 -10   1  12       68.75       85.04     23.81 o 
  -9   1  12      347.45      354.48     34.42 o 
  -8   1  12       95.91       74.83     17.19 o 
  -7   1  12      161.10      234.90     36.66 o 
  -6   1  12      309.74      338.28     28.03 o 
  -5   1  12        0.18        4.36     19.65 o 
  -4   1  12        0.10      -27.47     27.54 o 
  -3   1  12      163.66      190.27     23.79 o 
  -2   1  12      110.77      112.25     22.15 o 
  -1   1  12      685.62      677.73     33.75 o 
   0   1  12     1102.70     1108.69     60.44 o 
   1   1  12       91.10       49.25     41.40 o 
   2   1  12      481.16      415.13     28.80 o 
   3   1  12      245.35      238.33     20.82 o 
   4   1  12      166.33      209.18     20.86 o 
   6   1  12       50.01       81.47     18.62 o 
   7   1  12       12.34       23.08     19.25 o 
   8   1  12        0.20       -0.72     23.34 o 
 -14   2  12       10.76       40.59     57.61 o 
 -13   2  12       17.82       24.55     22.44 o 
 -12   2  12       16.19       18.07     18.88 o 
 -11   2  12      236.13      244.64     23.23 o 
 -10   2  12       92.17      106.01     19.62 o 
  -9   2  12        1.42      -13.23     15.65 o 
  -8   2  12      182.26      229.48     28.09 o 
  -7   2  12       64.84       35.33     15.71 o 
  -6   2  12       98.01      115.02     16.69 o 
  -5   2  12       42.93       69.30     21.51 o 
  -4   2  12      277.47      259.19     26.08 o 
  -3   2  12      455.37      439.57     29.09 o 
  -2   2  12      376.80      309.43     26.20 o 
  -1   2  12      187.53      188.18     24.24 o 
   0   2  12     1011.67     1035.31     31.96 o 
   1   2  12       75.33       63.99     16.37 o 
   2   2  12      367.41      389.01     45.28 o 
   3   2  12      916.96      842.03     31.43 o 
   4   2  12      104.88      139.55     19.52 o 
   5   2  12       32.67       28.10     17.45 o 
   6   2  12        5.36        6.56     20.96 o 
   7   2  12       49.65       85.31     21.89 o 
   8   2  12      156.80      174.78     29.51 o 
 -14   3  12      425.20      494.35     38.81 o 
 -13   3  12      177.98      201.37     34.46 o 
 -12   3  12      210.03      217.65     23.37 o 
 -11   3  12       98.38       75.65     20.63 o 
 -10   3  12        0.27      -16.68     16.68 o 
  -9   3  12       34.40       43.83     17.32 o 
  -8   3  12      166.78      152.71     19.70 o 
  -7   3  12      283.70      278.45     21.24 o 
  -6   3  12       45.08       64.72     16.32 o 
  -5   3  12       21.79       34.77     15.63 o 
  -4   3  12      648.05      623.80     29.73 o 
  -3   3  12       13.67      -14.26     14.26 o 
  -2   3  12       72.06       78.26     16.27 o 
  -1   3  12      131.58      143.91     18.24 o 
   0   3  12     1235.07     1187.41     34.69 o 
   1   3  12       62.12       54.01     18.41 o 
   2   3  12      212.67      227.02     20.76 o 
   3   3  12       18.15       50.68     16.63 o 
   4   3  12        4.48       35.20     16.81 o 
   5   3  12      198.27      187.72     24.04 o 
   6   3  12        1.17       -0.04     16.68 o 
   7   3  12       57.75       68.04     21.90 o 
   8   3  12        1.00      -17.52     22.60 o 
 -14   4  12      233.84      254.01     28.57 o 
 -13   4  12      302.35      343.56     26.55 o 
 -12   4  12       51.25       54.75     19.35 o 
 -11   4  12      111.48      106.29     22.20 o 
 -10   4  12        1.38      -20.15     20.15 o 
  -9   4  12      483.13      501.39     33.23 o 
  -8   4  12      245.48      184.56     20.87 o 
  -7   4  12       43.53       55.91     17.05 o 
  -6   4  12      764.33      781.97     45.24 o 
  -5   4  12      216.85      242.92     20.52 o 
  -4   4  12       89.59       89.46     17.23 o 
  -3   4  12        7.27      -10.46     15.69 o 
  -2   4  12     2123.60     1981.72     52.86 o 
  -1   4  12      115.48      102.26     18.12 o 
   0   4  12      278.41      328.80     22.10 o 
   1   4  12        5.87       -3.62     20.31 o 
   2   4  12       94.31       62.18     20.97 o 
   3   4  12      154.91      109.75     23.36 o 
   4   4  12       18.12       27.12     16.54 o 
   5   4  12       12.44        4.88     16.83 o 
   6   4  12       53.87       76.91     18.55 o 
   7   4  12      195.94      253.27     26.91 o 
   8   4  12       21.64       44.05     24.54 o 
 -14   5  12       92.09      109.96     25.13 o 
 -13   5  12      412.16      417.81     27.75 o 
 -12   5  12      435.01      406.70     27.51 o 
 -11   5  12      161.05      143.12     21.60 o 
 -10   5  12        2.90       12.31     22.66 o 
  -9   5  12       38.77       30.84     18.30 o 
  -8   5  12      224.73      220.40     26.21 o 
  -7   5  12       36.93       31.33     17.97 o 
  -6   5  12       27.72       19.05     15.50 o 
  -5   5  12       68.82       40.02     16.60 o 
  -4   5  12      209.47      218.25     20.15 o 
  -3   5  12      156.50      131.73     19.06 o 
  -2   5  12       99.17      141.02     19.58 o 
  -1   5  12     1092.66     1074.93     43.57 o 
   0   5  12     1018.90      884.90     39.62 o 
   1   5  12      315.12      287.25     21.96 o 
   2   5  12       58.27       40.60     17.35 o 
   3   5  12       53.91       63.69     17.99 o 
   4   5  12      190.95      246.13     22.18 o 
   5   5  12      308.97      292.44     23.87 o 
   6   5  12       23.40       34.52     17.61 o 
   7   5  12        0.09      -17.54     19.12 o 
   8   5  12       23.58       33.12     24.27 o 
 -14   6  12       22.99       50.06     23.46 o 
 -13   6  12      136.66      145.00     22.69 o 
 -12   6  12      105.03      119.03     21.78 o 
 -11   6  12        0.70        2.06     17.88 o 
 -10   6  12      133.39      130.38     20.83 o 
  -9   6  12      368.06      359.26     24.78 o 
  -8   6  12      304.20      335.85     27.98 o 
  -7   6  12      979.04     1002.38     33.65 o 
  -6   6  12        0.75      -15.16     15.16 o 
  -5   6  12       67.52       83.62     17.93 o 
  -4   6  12      620.45      612.92     38.37 o 
  -3   6  12      305.53      342.18     23.52 o 
  -2   6  12      365.05      341.22     23.42 o 
  -1   6  12       13.96       14.57     16.27 o 
   0   6  12        1.16      -10.40     15.50 o 
   1   6  12      142.99      119.59     19.06 o 
   2   6  12        9.58        6.66     16.28 o 
   3   6  12        1.89       17.08     16.59 o 
   4   6  12      308.27      284.95     23.50 o 
   5   6  12       60.84       61.08     18.79 o 
   6   6  12      198.12      257.07     23.63 o 
   7   6  12       82.10       86.54     23.06 o 
   8   6  12       17.52       46.78     25.48 o 
 -13   7  12        6.83       29.80     19.71 o 
 -12   7  12        1.50       -2.69     22.06 o 
 -11   7  12       12.14       18.13     18.25 o 
 -10   7  12      135.51      134.66     20.95 o 
  -9   7  12        0.10       15.72     16.88 o 
  -8   7  12       95.65      107.27     19.28 o 
  -7   7  12      612.08      645.27     29.39 o 
  -6   7  12       71.24       57.88     18.44 o 
  -5   7  12      204.44      209.58     21.27 o 
  -4   7  12      248.80      228.66     21.04 o 
  -3   7  12       12.19       21.31     16.39 o 
  -2   7  12      276.29      260.63     22.30 o 
  -1   7  12      648.75      569.11     27.73 o 
   0   7  12      306.64      323.95     23.08 o 
   1   7  12       25.01       38.48     17.34 o 
   2   7  12       86.56       66.43     18.27 o 
   3   7  12       39.80       49.72     18.00 o 
   4   7  12        0.05       -3.93     16.79 o 
   5   7  12        0.00       -7.14     16.88 o 
   6   7  12       25.71       17.24     18.49 o 
   7   7  12       84.07       73.48     21.77 o 
 -13   8  12      153.63      129.27     31.11 o 
 -12   8  12      117.91      126.40     21.83 o 
 -11   8  12      161.06      165.54     21.60 o 
 -10   8  12      300.55      227.92     26.64 o 
  -9   8  12       19.69       21.93     18.10 o 
  -8   8  12      173.13      181.87     21.21 o 
  -7   8  12       15.94       49.69     17.66 o 
  -6   8  12      738.22      744.62     35.07 o 
  -5   8  12     1475.61     1468.76     41.30 o 
  -4   8  12       57.24       80.47     18.87 o 
  -3   8  12      564.17      553.87     27.44 o 
  -2   8  12      153.72       96.69     19.18 o 
  -1   8  12       81.33       52.60     27.32 o 
   0   8  12      462.80      454.81     25.87 o 
   1   8  12       12.48        3.63     16.89 o 
   2   8  12       48.77       18.49     17.04 o 
   3   8  12        0.64      -10.32     17.75 o 
   4   8  12        2.05      -16.06     16.06 o 
   5   8  12        1.60       -1.81     16.64 o 
   6   8  12      451.63      491.48     29.00 o 
   7   8  12        5.01        4.57     20.24 o 
 -13   9  12       28.04       34.37     19.42 o 
 -12   9  12        0.61       11.33     18.30 o 
 -11   9  12        0.36        1.63     18.01 o 
 -10   9  12       14.17       -0.28     18.07 o 
  -9   9  12      328.44      369.18     25.74 o 
  -8   9  12      101.10      110.42     20.14 o 
  -7   9  12       33.72       26.80     17.23 o 
  -6   9  12       11.73        9.23     17.37 o 
  -5   9  12     1399.06     1402.55     45.67 o 
  -4   9  12       95.64      117.13     19.36 o 
  -3   9  12      414.01      435.23     26.19 o 
  -2   9  12        0.16      -16.06     16.06 o 
  -1   9  12      263.98      199.58     21.88 o 
   0   9  12      293.40      257.17     22.74 o 
   1   9  12       21.63       16.88     16.89 o 
   2   9  12       17.06       45.99     18.32 o 
   3   9  12       14.85       34.63     18.10 o 
   4   9  12      534.36      534.08     31.78 o 
   5   9  12       77.58      117.82     20.85 o 
   6   9  12       12.19        7.55     18.45 o 
   7   9  12      107.65       91.86     24.94 o 
 -12  10  12      130.44      117.28     21.57 o 
 -11  10  12      296.48      325.64     26.06 o 
 -10  10  12       14.03      -15.15     17.35 o 
  -9  10  12       79.23       53.57     18.97 o 
  -8  10  12      331.52      327.95     24.52 o 
  -7  10  12       85.59       80.80     19.90 o 
  -6  10  12        0.89      -16.89     16.89 o 
  -5  10  12      279.61      273.51     23.19 o 
  -4  10  12      352.79      330.34     24.53 o 
  -3  10  12       43.96       47.54     18.55 o 
  -2  10  12       19.64       -3.06     17.34 o 
  -1  10  12       57.61       41.10     18.62 o 
   0  10  12        1.99       33.57     18.05 o 
   1  10  12       26.82       31.91     18.65 o 
   2  10  12       86.49       95.62     19.68 o 
   3  10  12        2.73       35.85     18.06 o 
   4  10  12        5.21       28.03     17.91 o 
   5  10  12      366.05      408.65     30.93 o 
   6  10  12       59.61       54.29     27.36 o 
 -12  11  12       19.60       -8.75     23.07 o 
 -11  11  12       81.15       72.27     23.86 o 
 -10  11  12       31.75       33.81     22.25 o 
  -9  11  12        0.09       21.74     21.09 o 
  -8  11  12       61.33       37.66     21.41 o 
  -7  11  12        6.19       -3.52     21.05 o 
  -6  11  12       39.11       71.96     19.01 o 
  -5  11  12      112.23      130.67     27.10 o 
  -4  11  12      669.07      678.76     30.73 o 
  -3  11  12       62.40       57.61     19.43 o 
  -2  11  12       24.04       27.55     18.20 o 
  -1  11  12       37.23       36.47     18.47 o 
   0  11  12       13.11      -14.39     17.46 o 
   1  11  12      246.73      245.35     23.99 o 
   2  11  12      224.14      231.32     23.11 o 
   3  11  12        4.38      -22.75     22.75 o 
   4  11  12      379.83      359.89     29.12 o 
   5  11  12       97.35      129.20     21.59 o 
   6  11  12       50.22       16.48     19.89 o 
 -11  12  12        0.01       15.66     35.40 o 
 -10  12  12      127.77       84.52     24.58 o 
  -9  12  12      303.11      266.30     29.12 o 
  -8  12  12        3.51        6.41     21.35 o 
  -7  12  12       82.30       60.96     23.12 o 
  -6  12  12      309.45      335.80     30.00 o 
  -5  12  12      232.01      243.95     44.32 o 
  -4  12  12       66.51       64.82     23.22 o 
  -3  12  12       57.87       80.95     23.90 o 
  -2  12  12       37.05       63.46     23.26 o 
  -1  12  12      334.58      319.97     29.59 o 
   0  12  12       18.82       24.05     18.26 o 
   1  12  12        0.03       13.93     18.17 o 
   2  12  12        1.40       17.74     18.28 o 
   3  12  12        1.50       18.55     17.52 o 
   4  12  12        0.00      -17.21     17.21 o 
   5  12  12       45.27       71.97     19.93 o 
 -11  13  12      138.34      251.67     38.80 o 
 -10  13  12      324.42      296.26     30.93 o 
  -9  13  12       37.57       37.87     23.03 o 
  -8  13  12        7.59       52.28     23.86 o 
  -7  13  12        7.55        8.43     23.16 o 
  -6  13  12       13.52      -10.21     21.94 o 
  -5  13  12        8.24        1.55     20.53 o 
  -4  13  12      149.12      162.31     26.96 o 
  -3  13  12       41.23       84.90     23.98 o 
  -2  13  12       14.81       11.75     22.62 o 
  -1  13  12      117.34      164.42     26.63 o 
   0  13  12       22.43      -18.00     21.36 o 
   1  13  12       68.43       52.26     24.11 o 
   2  13  12       77.57       56.40     23.10 o 
   3  13  12        0.27       18.29     26.37 o 
   4  13  12       11.89       45.55     22.67 o 
   5  13  12      192.94      155.19     27.05 o 
 -10  14  12       98.09      163.29     34.26 o 
  -9  14  12        0.12       -1.90     22.56 o 
  -8  14  12      189.03      215.52     28.64 o 
  -7  14  12        3.55      -23.11     27.72 o 
  -6  14  12       13.77       15.43     21.99 o 
  -5  14  12       91.17       94.19     24.88 o 
  -4  14  12        7.41       -4.16     21.61 o 
  -3  14  12       22.27       12.91     23.05 o 
  -2  14  12      129.75      121.58     25.75 o 
  -1  14  12      125.40      149.66     26.65 o 
   0  14  12        0.36      -29.68     29.68 o 
   1  14  12        5.07       15.22     23.19 o 
   2  14  12       77.22       59.54     23.98 o 
   3  14  12        0.06      -21.81     21.81 o 
   4  14  12       57.04       68.42     25.03 o 
  -9  15  12      240.94      254.07     30.97 o 
  -8  15  12       46.49       58.97     24.32 o 
  -7  15  12      247.86      312.47     31.42 o 
  -6  15  12       34.14       13.46     22.46 o 
  -5  15  12      419.97      453.57     34.03 o 
  -4  15  12        0.01       13.48     22.31 o 
  -3  15  12       21.35        2.50     22.01 o 
  -2  15  12        8.71        0.28     22.37 o 
  -1  15  12       96.15       99.05     25.86 o 
   0  15  12       99.83       66.94     24.19 o 
   1  15  12       33.76       24.44     23.61 o 
   2  15  12        3.35       18.05     22.96 o 
   3  15  12       10.30       -7.50     35.67 o 
  -8  16  12       97.46      143.84     27.48 o 
  -7  16  12       45.81       48.84     43.27 o 
  -6  16  12       57.63       58.71     24.04 o 
  -5  16  12      113.70      142.56     27.30 o 
  -4  16  12       47.04       46.72     26.91 o 
  -3  16  12       94.17       87.69     26.20 o 
  -2  16  12        3.89        0.45     22.53 o 
  -1  16  12      272.54      306.12     31.38 o 
   0  16  12       18.77       -5.98     22.87 o 
   1  16  12       20.80       60.20     33.53 o 
   2  16  12        8.38      -21.71     21.71 o 
  -7  17  12      196.15      223.03     30.20 o 
  -6  17  12      116.69      143.74     27.82 o 
  -5  17  12       49.55       28.06     24.84 o 
  -4  17  12      119.37      172.43     29.39 o 
  -3  17  12        2.72       -7.26     23.77 o 
  -2  17  12      191.86      196.46     29.89 o 
  -1  17  12      461.53      481.77     36.63 o 
   0  17  12       27.92       26.72     25.78 o 
   1  17  12       46.51       24.13     25.48 o 
  -4  18  12      469.58      548.77     38.59 o 
  -3  18  12       31.50      -23.67     23.67 o 
  -2  18  12       19.52       -3.06     23.19 o 
 -14   1  13        2.95       27.27     28.08 o 
 -13   1  13       21.60       -7.32     22.57 o 
 -12   1  13      272.27      261.87     29.19 o 
 -11   1  13        3.44      -14.36     22.44 o 
 -10   1  13        0.19       22.72     22.35 o 
  -9   1  13       15.08        8.55     21.98 o 
  -8   1  13        0.00      -20.63     20.63 o 
  -7   1  13      792.17      732.00     37.25 o 
  -6   1  13      587.16      572.48     33.66 o 
  -5   1  13       29.74        1.77     21.70 o 
  -4   1  13      829.41      764.78     36.73 o 
  -3   1  13      104.06       75.75     23.18 o 
  -2   1  13        6.04        8.22     20.14 o 
  -1   1  13       11.01       -0.68     20.44 o 
   0   1  13      215.54      250.48     29.70 o 
   1   1  13      138.19      114.44     22.46 o 
   2   1  13       75.19       68.53     22.41 o 
   3   1  13      546.09      495.23     32.53 o 
   4   1  13        2.93       36.53     20.51 o 
   5   1  13      510.41      520.82     80.79 o 
   6   1  13        8.06       16.11     23.78 o 
   7   1  13      531.19      574.80     53.20 o 
 -14   2  13       11.45       10.24     27.52 o 
 -13   2  13      138.67      113.84     25.95 o 
 -12   2  13       76.79       71.98     34.06 o 
 -11   2  13      298.10      300.54     30.33 o 
 -10   2  13        1.55      -14.30     22.00 o 
  -9   2  13      169.81      177.29     26.30 o 
  -8   2  13      172.08      137.31     26.14 o 
  -7   2  13      365.27      304.11     29.23 o 
  -6   2  13        0.45      -20.14     20.14 o 
  -5   2  13      273.74      226.58     27.22 o 
  -4   2  13      812.71      862.46     39.06 o 
  -3   2  13      303.99      290.80     27.91 o 
  -2   2  13      396.90      384.77     39.34 o 
  -1   2  13      100.90       84.51     22.82 o 
   0   2  13     1045.08      969.65     41.18 o 
   1   2  13       99.97       87.09     22.33 o 
   2   2  13     1071.56     1092.00     43.06 o 
   3   2  13      142.11      201.01     25.53 o 
   4   2  13       34.67       45.24     26.64 o 
   5   2  13       18.77       29.27     20.22 o 
   6   2  13      140.67      229.03     31.95 o 
   7   2  13       44.89       22.04     54.82 o 
 -14   3  13        3.08      -13.63     33.73 o 
 -13   3  13        0.65       33.56     24.22 o 
 -12   3  13        8.30        4.00     22.15 o 
 -11   3  13        2.72       32.51     23.57 o 
 -10   3  13       23.19        4.71     22.79 o 
  -9   3  13       24.07       -5.75     21.61 o 
  -8   3  13        6.13        7.67     39.87 o 
  -7   3  13      295.67      300.63     29.43 o 
  -6   3  13      269.39      252.32     33.53 o 
  -5   3  13      311.52      333.82     29.77 o 
  -4   3  13      170.45      152.29     25.93 o 
  -3   3  13      691.72      717.13     53.82 o 
  -2   3  13      101.09      107.83     23.66 o 
  -1   3  13     1785.26     1742.41     52.81 o 
   0   3  13      499.14      455.81     31.79 o 
   1   3  13       55.62       83.53     22.61 o 
   2   3  13       26.11       34.68     21.30 o 
   3   3  13      324.69      371.44     29.50 o 
   4   3  13      130.23       92.13     22.24 o 
   5   3  13        6.57       31.88     21.26 o 
   6   3  13      386.49      338.53     45.95 o 
   7   3  13       40.42       -8.57     29.76 o 
 -13   4  13       57.86       78.09     24.65 o 
 -12   4  13       69.06       29.52     26.11 o 
 -11   4  13       10.70       11.90     22.02 o 
 -10   4  13        7.27       -8.15     21.28 o 
  -9   4  13       20.67       40.44     23.41 o 
  -8   4  13       75.72        5.45     21.70 o 
  -7   4  13     2073.93     2064.04     58.27 o 
  -6   4  13       96.27       86.92     23.90 o 
  -5   4  13      199.19      196.15     25.89 o 
  -4   4  13       54.95       40.30     21.70 o 
  -3   4  13       74.97       82.20     21.52 o 
  -2   4  13      256.71      307.48     40.32 o 
  -1   4  13        0.68       18.57     21.24 o 
   0   4  13     1088.20     1097.38     53.64 o 
   1   4  13      799.17      763.87     42.65 o 
   2   4  13       12.51      -18.62     18.62 o 
   3   4  13      493.07      413.46     30.48 o 
   4   4  13       57.90       51.02     22.06 o 
   5   4  13       90.22       74.24     36.12 o 
   6   4  13        2.46      -12.46     19.96 o 
   7   4  13        1.39       20.69     29.45 o 
 -13   5  13        7.29      -15.56     22.17 o 
 -12   5  13       35.31       15.86     23.22 o 
 -11   5  13        1.84       -1.68     18.13 o 
 -10   5  13       10.38       14.25     18.20 o 
  -9   5  13      421.55      430.97     28.29 o 
  -8   5  13      273.60      288.14     29.29 o 
  -7   5  13      449.92      468.50     33.18 o 
  -6   5  13        8.87       21.49     21.89 o 
  -5   5  13       44.76       59.77     23.30 o 
  -4   5  13       41.86       81.05     23.09 o 
  -3   5  13      105.24       84.61     22.78 o 
  -2   5  13       74.34      104.83     22.99 o 
  -1   5  13      923.31      855.78     38.70 o 
   0   5  13      195.54      206.24     26.33 o 
   1   5  13       83.26       66.70     39.34 o 
   2   5  13      125.23       84.04     30.16 o 
   3   5  13        3.55       -6.73     19.36 o 
   4   5  13       46.07       46.14     20.41 o 
   5   5  13      169.87      188.78     26.61 o 
   6   5  13        0.76       23.26     20.63 o 
   7   5  13       14.90        9.39     30.00 o 
 -13   6  13      141.02      183.80     28.08 o 
 -12   6  13      118.65      103.73     21.96 o 
 -11   6  13        5.15       18.47     18.44 o 
 -10   6  13      268.81      282.28     31.67 o 
  -9   6  13      622.60      623.50     30.54 o 
  -8   6  13      355.22      348.89     25.34 o 
  -7   6  13       25.63       20.19     19.24 o 
  -6   6  13      106.50      126.33     20.02 o 
  -5   6  13       53.42       55.82     18.82 o 
  -4   6  13      843.49      862.50     32.91 o 
  -3   6  13      699.75      642.90     31.80 o 
  -2   6  13      493.28      488.08     27.47 o 
  -1   6  13       32.30       33.43     17.77 o 
   0   6  13       42.26       24.87     17.42 o 
   1   6  13      851.32      772.94     37.61 o 
   2   6  13       53.45       74.71     18.28 o 
   3   6  13        0.02        3.91     17.03 o 
   4   6  13      265.97      302.30     34.32 o 
   5   6  13      267.64      268.38     24.33 o 
   6   6  13        0.47       -2.77     18.23 o 
   7   6  13       50.08       49.45     32.81 o 
 -13   7  13        3.54       44.99     21.14 o 
 -12   7  13       53.85       54.74     20.44 o 
 -11   7  13      186.88      192.69     23.35 o 
 -10   7  13       88.64       84.93     21.03 o 
  -9   7  13      341.70      275.42     24.10 o 
  -8   7  13       32.46       33.73     18.35 o 
  -7   7  13      461.75      506.16     36.80 o 
  -6   7  13      551.07      634.21     35.75 o 
  -5   7  13      725.09      743.79     31.29 o 
  -4   7  13        8.87       -0.68     17.92 o 
  -3   7  13      124.43       93.60     22.03 o 
  -2   7  13      198.09      154.02     25.60 o 
  -1   7  13      426.32      387.15     36.83 o 
   0   7  13        2.84      -22.82     28.70 o 
   1   7  13       23.66       11.92     17.09 o 
   2   7  13        0.23      -16.20     16.20 o 
   3   7  13       40.37       86.46     19.84 o 
   4   7  13       20.47       35.71     18.60 o 
   5   7  13      538.46      635.97     46.56 o 
   6   7  13       50.42       26.85     18.49 o 
 -12   8  13       38.57       53.34     21.37 o 
 -11   8  13       69.03       74.63     20.82 o 
 -10   8  13      410.62      480.60     31.15 o 
  -9   8  13        0.73       20.90     18.57 o 
  -8   8  13       15.57       34.90     18.86 o 
  -7   8  13     1051.16     1104.65     37.34 o 
  -6   8  13      157.65      151.53     20.89 o 
  -5   8  13       16.35       -5.36     17.47 o 
  -4   8  13      346.46      338.00     27.40 o 
  -3   8  13      681.40      698.14     31.29 o 
  -2   8  13      122.95      136.10     21.27 o 
  -1   8  13       23.26       -2.26     17.61 o 
   0   8  13      123.73      156.36     20.73 o 
   1   8  13       93.80       90.41     19.75 o 
   2   8  13        4.29      -14.36     16.90 o 
   3   8  13        7.95       -3.21     17.61 o 
   4   8  13        8.04       12.53     18.21 o 
   5   8  13        6.35       -3.57     23.77 o 
   6   8  13       60.02       75.71     20.92 o 
 -12   9  13       29.98       -4.06     18.80 o 
 -11   9  13      202.70      186.18     23.58 o 
 -10   9  13        3.49        1.38     18.91 o 
  -9   9  13      167.50      181.85     22.42 o 
  -8   9  13       25.30       68.36     20.77 o 
  -7   9  13      247.31      257.31     23.86 o 
  -6   9  13       13.44      -11.44     17.36 o 
  -5   9  13      110.10       87.99     19.99 o 
  -4   9  13      530.67      573.04     39.09 o 
  -3   9  13       56.99       56.80     19.56 o 
  -2   9  13       78.74       82.43     19.98 o 
  -1   9  13       57.24       56.93     19.44 o 
   0   9  13      126.53      142.55     21.67 o 
   1   9  13      129.92      106.44     20.73 o 
   2   9  13       77.78       36.55     25.15 o 
   3   9  13       48.04       32.45     20.35 o 
   4   9  13        4.73       -7.94     20.12 o 
   5   9  13      216.25      244.37     25.38 o 
   6   9  13        7.27      -10.09     32.63 o 
 -12  10  13       13.39        9.15     22.01 o 
 -11  10  13        0.44       17.28     21.99 o 
 -10  10  13        1.68       12.24     19.40 o 
  -9  10  13       48.38       46.42     19.38 o 
  -8  10  13      395.42      443.20     34.04 o 
  -7  10  13      140.69      157.74     22.15 o 
  -6  10  13      186.57      190.77     22.76 o 
  -5  10  13       14.07       -2.92     17.48 o 
  -4  10  13        0.41      -17.31     17.31 o 
  -3  10  13      122.31      135.36     21.96 o 
  -2  10  13       12.06       22.82     20.20 o 
  -1  10  13        0.06       -5.53     17.62 o 
   0  10  13      108.60      109.17     20.95 o 
   1  10  13        0.14       -1.45     18.26 o 
   2  10  13       44.86       37.19     18.16 o 
   3  10  13        5.99       -2.36     17.54 o 
   4  10  13        6.70       47.20     19.84 o 
   5  10  13        0.92       -4.63     18.53 o 
 -11  11  13      408.14      527.22     56.24 o 
 -10  11  13      375.60      383.62     32.19 o 
  -9  11  13       29.83       54.19     23.44 o 
  -8  11  13      366.83      399.45     32.54 o 
  -7  11  13       19.82        5.22     20.92 o 
  -6  11  13        0.43       19.85     22.11 o 
  -5  11  13        2.78        4.47     20.60 o 
  -4  11  13        2.00       -4.12     18.35 o 
  -3  11  13      105.58      115.41     21.83 o 
  -2  11  13        3.65      -18.20     18.20 o 
  -1  11  13      138.15      151.02     22.57 o 
   0  11  13      595.50      546.01     29.81 o 
   1  11  13       19.37       -9.01     17.92 o 
   2  11  13       15.63       32.02     19.17 o 
   3  11  13       48.59       56.97     19.49 o 
   4  11  13       16.38        7.88     18.58 o 
   5  11  13        8.20       -7.63     21.29 o 
 -10  12  13      165.16      185.53     28.38 o 
  -9  12  13       13.62       11.80     22.79 o 
  -8  12  13        5.49      -19.76     20.12 o 
  -7  12  13        4.34      -21.26     21.26 o 
  -6  12  13        5.41       -3.92     24.14 o 
  -5  12  13      111.16      110.04     25.14 o 
  -4  12  13        0.00      -31.20     31.20 o 
  -3  12  13        0.03       25.73     22.31 o 
  -2  12  13        3.09      -11.79     21.05 o 
  -1  12  13      397.37      441.48     38.93 o 
   0  12  13       52.17       71.26     24.49 o 
   1  12  13       68.31       99.80     24.37 o 
   2  12  13       27.32       34.88     22.86 o 
   3  12  13       23.82       16.04     22.54 o 
   4  12  13       14.56       18.15     19.12 o 
 -10  13  13        2.22       -3.90     22.14 o 
  -9  13  13       89.58      103.18     25.47 o 
  -8  13  13       14.61       -7.08     34.06 o 
  -7  13  13       23.69       40.28     23.71 o 
  -6  13  13       15.89      -20.67     20.67 o 
  -5  13  13       34.01      -10.32     21.35 o 
  -4  13  13      173.62      131.26     30.22 o 
  -3  13  13      319.96      299.66     30.97 o 
  -2  13  13       68.50       66.72     37.91 o 
  -1  13  13       75.74       59.30     24.88 o 
   0  13  13      162.10      181.54     27.71 o 
   1  13  13       25.89       10.49     22.25 o 
   2  13  13        3.70        9.47     22.53 o 
   3  13  13        5.29       10.65     21.92 o 
  -9  14  13        3.39       16.67     23.00 o 
  -8  14  13       65.70       48.24     24.17 o 
  -7  14  13        6.84       11.84     23.40 o 
  -6  14  13        0.36      -12.90     21.81 o 
  -5  14  13      139.96      116.56     26.81 o 
  -4  14  13       82.58       91.06     25.56 o 
  -3  14  13       88.12       73.68     24.82 o 
  -2  14  13      176.88      144.67     26.85 o 
  -1  14  13      216.89      252.79     30.69 o 
   0  14  13      107.04      112.72     26.53 o 
   1  14  13        1.87       10.96     29.41 o 
   2  14  13       19.46      -28.70     28.70 o 
  -8  15  13       22.94      -15.82     22.61 o 
  -7  15  13       15.10       -7.36     22.80 o 
  -6  15  13       93.82      116.27     28.24 o 
  -5  15  13       98.76      106.53     38.98 o 
  -4  15  13       95.47       87.24     25.64 o 
  -3  15  13       20.46       16.46     24.32 o 
  -2  15  13        1.53       27.75     23.45 o 
  -1  15  13      181.83      230.99     31.09 o 
   0  15  13      227.58      311.11     36.66 o 
   1  15  13       63.25       64.41     25.93 o 
  -6  16  13       28.47       -9.94     23.88 o 
  -5  16  13       48.06       72.77     27.16 o 
  -4  16  13       26.13       15.19     25.02 o 
  -3  16  13       82.58       36.09     26.44 o 
  -2  16  13        7.84       -3.18     24.90 o 
  -1  16  13       12.73      -14.73     24.51 o 
   0  16  13      350.31      391.21     41.23 o 
 -13   0  14        1.98      -32.17     32.17 o 
 -12   0  14      659.95      776.47     58.44 o 
 -11   0  14       31.95       32.17     42.12 o 
 -10   0  14       26.28       12.30     33.45 o 
  -9   0  14       45.20       13.33     63.80 o 
  -8   0  14        2.64       10.70     31.06 o 
  -7   0  14      467.62      491.57     47.64 o 
  -6   0  14     1431.43     1299.77     68.26 o 
  -5   0  14      147.33      166.22     38.17 o 
  -4   0  14        0.06      -28.57     28.57 o 
  -3   0  14       48.55       -2.26     32.19 o 
  -2   0  14      800.81      896.14     58.64 o 
  -1   0  14      445.05      390.53     43.89 o 
   0   0  14        8.29      104.06     36.55 o 
   1   0  14      300.79      267.65     39.93 o 
   2   0  14      158.45      151.61     38.71 o 
   3   0  14      297.31      280.60     41.62 o 
   4   0  14        4.77       10.65     36.55 o 
   5   0  14      255.37      209.31     38.54 o 
   6   0  14        1.52      -29.10     29.10 o 
 -13   1  14        2.59       17.31     23.88 o 
 -12   1  14       62.32       95.38     36.21 o 
 -11   1  14        0.12        0.25     23.14 o 
 -10   1  14        1.84      -21.58     22.82 o 
  -9   1  14       18.34       38.63     24.40 o 
  -8   1  14       92.17      125.30     26.45 o 
  -7   1  14        0.93      -21.43     21.43 o 
  -6   1  14        5.84       42.98     23.83 o 
  -5   1  14      381.97      398.95     35.94 o 
  -4   1  14       45.15       33.50     22.19 o 
  -3   1  14       26.48       20.50     22.03 o 
  -2   1  14       18.22      -14.50     21.35 o 
  -1   1  14       57.42       24.92     21.52 o 
   0   1  14       42.28       40.30     22.53 o 
   1   1  14       32.17       55.90     22.95 o 
   2   1  14      423.12      382.55     40.86 o 
   3   1  14      376.94      402.72     68.04 o 
   4   1  14      147.81      165.03     26.12 o 
   5   1  14      429.25      401.39     33.03 o 
   6   1  14       17.86       17.95     22.00 o 
 -13   2  14      109.57       83.97     25.82 o 
 -12   2  14       52.36       41.12     25.07 o 
 -11   2  14       22.71       48.17     24.28 o 
 -10   2  14        0.00       19.47     24.17 o 
  -9   2  14       38.26       21.83     23.21 o 
  -8   2  14       33.49      -12.81     22.62 o 
  -7   2  14        1.21      -12.74     22.89 o 
  -6   2  14      463.13      457.74     33.88 o 
  -5   2  14      411.06      399.38     42.38 o 
  -4   2  14       14.82       30.68     22.62 o 
  -3   2  14        8.58       -2.90     21.22 o 
  -2   2  14      438.88      320.61     34.24 o 
  -1   2  14      104.44      101.60     25.01 o 
   0   2  14       23.13       -5.94     20.59 o 
   1   2  14      348.93      300.54     29.62 o 
   2   2  14        6.22       24.07     21.87 o 
   3   2  14       54.49       64.55     23.17 o 
   4   2  14       20.84       10.23     21.46 o 
   5   2  14       28.95       86.23     24.69 o 
   6   2  14       18.70       47.55     23.57 o 
 -13   3  14        2.70        1.33     25.57 o 
 -12   3  14       36.42       20.72     25.03 o 
 -11   3  14      152.40      128.41     27.47 o 
 -10   3  14       31.40       31.07     31.83 o 
  -9   3  14       64.90       78.44     25.29 o 
  -8   3  14      383.21      363.24     39.70 o 
  -7   3  14      110.22       70.84     25.49 o 
  -6   3  14      620.34      663.03     37.71 o 
  -5   3  14       50.54       63.61     24.19 o 
  -4   3  14      271.01      260.58     29.57 o 
  -3   3  14      433.63      438.52     35.58 o 
  -2   3  14      150.66      131.15     25.17 o 
  -1   3  14       52.72       46.01     22.22 o 
   0   3  14       46.78       57.17     22.79 o 
   1   3  14        0.23      -22.92     22.92 o 
   2   3  14       39.25       46.94     22.65 o 
   3   3  14      289.71      293.23     31.11 o 
   4   3  14      390.57      402.59     32.74 o 
   5   3  14      826.29      856.89     41.94 o 
   6   3  14       73.97       46.62     22.95 o 
 -12   4  14        0.44      -21.12     22.87 o 
 -11   4  14       37.74       27.21     23.77 o 
 -10   4  14       93.67       97.23     25.74 o 
  -9   4  14      310.72      309.75     31.29 o 
  -8   4  14        2.42       32.77     23.91 o 
  -7   4  14       97.80      103.15     26.46 o 
  -6   4  14        1.81       -6.44     21.41 o 
  -5   4  14        0.37        9.70     23.60 o 
  -4   4  14      296.69      283.56     29.68 o 
  -3   4  14      203.44      197.33     27.23 o 
  -2   4  14        0.22       29.08     22.26 o 
  -1   4  14        7.99        4.44     20.76 o 
   0   4  14      516.03      450.48     32.37 o 
   1   4  14      153.77      176.92     26.58 o 
   2   4  14      130.96      158.28     25.71 o 
   3   4  14      140.82       91.56     39.52 o 
   4   4  14        0.00       29.11     22.46 o 
   5   4  14        2.29       -2.14     21.73 o 
   6   4  14      142.34      211.08     27.44 o 
 -12   5  14        0.87        7.16     23.20 o 
 -11   5  14      202.28      219.72     28.85 o 
 -10   5  14        1.57       13.30     23.08 o 
  -9   5  14      720.10      626.73     86.26 o 
  -8   5  14      281.91      320.59     31.12 o 
  -7   5  14       78.80       76.24     25.00 o 
  -6   5  14     1111.58     1172.47     46.70 o 
  -5   5  14      588.15      529.44     34.91 o 
  -4   5  14      870.40      864.34     43.54 o 
  -3   5  14      162.66      136.40     25.79 o 
  -2   5  14        8.97       -7.28     20.77 o 
  -1   5  14       15.85       14.72     22.02 o 
   0   5  14      350.73      376.88     31.56 o 
   1   5  14        0.69       -3.02     20.58 o 
   2   5  14       31.20       16.27     21.17 o 
   3   5  14        0.93       -8.23     19.94 o 
   4   5  14       74.21      115.56     28.98 o 
 -12   6  14       76.03       94.43     26.41 o 
 -11   6  14       12.74       18.54     23.76 o 
 -10   6  14      383.12      380.96     33.27 o 
  -9   6  14       26.63       50.15     23.92 o 
  -8   6  14       89.10       58.90     24.70 o 
  -7   6  14      142.73      127.11     27.03 o 
  -6   6  14        3.73       36.68     34.78 o 
  -5   6  14       29.60       69.57     25.21 o 
  -4   6  14        0.00       11.01     22.32 o 
  -3   6  14      193.62      210.12     27.36 o 
  -2   6  14      100.20       74.32     23.78 o 
  -1   6  14        3.33      -11.04     20.74 o 
   0   6  14      891.06      896.27     53.11 o 
   1   6  14      327.94      398.31     31.84 o 
   2   6  14        9.04       -0.58     20.60 o 
   3   6  14      119.95      136.24     25.73 o 
   4   6  14       13.08       26.87     23.25 o 
   5   6  14       26.49       38.31     23.33 o 
 -12   7  14       12.90      -11.85     32.54 o 
 -11   7  14      192.36      259.49     30.24 o 
 -10   7  14      222.59      210.98     29.08 o 
  -9   7  14      703.42      740.95     52.48 o 
  -8   7  14      199.50      173.83     28.53 o 
  -7   7  14       12.43       -1.24     22.24 o 
  -6   7  14       34.07       52.53     31.51 o 
  -5   7  14      274.76      295.47     32.82 o 
  -4   7  14      593.06      612.66     40.93 o 
  -3   7  14        1.90       35.95     22.50 o 
  -2   7  14      545.18      522.21     34.15 o 
  -1   7  14       47.07       24.80     22.45 o 
   0   7  14        0.58       18.64     21.52 o 
   1   7  14       49.45       87.02     28.07 o 
   2   7  14       74.04       75.53     23.19 o 
   3   7  14       40.03       30.80     24.32 o 
   4   7  14       39.18       66.95     23.68 o 
   5   7  14       67.80      130.13     26.35 o 
 -11   8  14       12.77      -14.99     23.88 o 
 -10   8  14      471.57      474.93     35.08 o 
  -9   8  14      117.70      115.75     26.35 o 
  -8   8  14        0.02      -17.55     21.41 o 
  -7   8  14       25.52      -21.51     22.37 o 
  -6   8  14       49.93       52.29     22.32 o 
  -5   8  14      375.26      309.07     29.98 o 
  -4   8  14      151.21      157.73     25.54 o 
  -3   8  14        2.64       -4.72     20.72 o 
  -2   8  14       91.51       64.12     22.80 o 
  -1   8  14       73.37       32.02     21.11 o 
   0   8  14        5.62      -15.39     25.66 o 
   1   8  14      275.00      252.82     33.41 o 
   2   8  14       13.17       35.63     22.12 o 
   3   8  14       31.41       60.92     23.20 o 
   4   8  14       26.75       37.83     22.93 o 
 -11   9  14        0.85        4.13     26.40 o 
 -10   9  14        4.04       17.73     23.04 o 
  -9   9  14       37.47       34.40     31.47 o 
  -8   9  14       94.88      136.20     28.25 o 
  -7   9  14       52.14       69.62     29.06 o 
  -6   9  14      251.37      243.81     27.97 o 
  -5   9  14      166.29      213.54     29.95 o 
  -4   9  14       42.92       30.18     22.12 o 
  -3   9  14        4.49       -7.82     20.77 o 
  -2   9  14      271.70      252.44     28.69 o 
  -1   9  14        8.82        0.29     21.60 o 
   0   9  14      322.18      332.04     30.38 o 
   1   9  14       27.73       20.44     24.94 o 
   2   9  14      281.16      266.97     29.49 o 
   3   9  14       13.01       10.47     21.40 o 
   4   9  14       34.37        9.50     21.78 o 
 -10  10  14        0.97      -26.06     26.06 o 
  -9  10  14        9.33       32.33     21.77 o 
  -8  10  14       31.98       46.42     23.33 o 
  -7  10  14       65.07       31.37     19.44 o 
  -6  10  14        8.02        1.52     18.80 o 
  -5  10  14        0.07      -11.43     24.00 o 
  -4  10  14        8.65       19.21     19.78 o 
  -3  10  14       44.65       25.66     19.54 o 
  -2  10  14       94.04       62.35     20.31 o 
   0  10  14       51.26       36.92     22.30 o 
   1  10  14       67.65       89.20     24.30 o 
   2  10  14       28.36       19.76     23.50 o 
   3  10  14       24.43       31.00     29.32 o 
 -10  11  14       15.00       32.77     22.91 o 
  -9  11  14        0.42       -3.77     22.44 o 
  -8  11  14       33.79        3.11     24.41 o 
  -7  11  14       33.26       57.57     23.11 o 
  -6  11  14      164.99      171.18     27.34 o 
  -5  11  14       43.99       62.06     26.55 o 
  -4  11  14       69.76       37.07     23.29 o 
  -3  11  14      141.92      107.22     25.55 o 
  -2  11  14       13.74      -28.08     30.76 o 
  -1  11  14      116.75      142.96     22.95 o 
   0  11  14       72.47       53.28     20.78 o 
   1  11  14        1.45       -3.30     18.73 o 
   2  11  14        0.02       17.39     19.29 o 
   3  11  14      110.39      147.28     25.17 o 
  -9  12  14        1.29        1.28     27.72 o 
  -8  12  14       67.50       47.31     24.18 o 
  -7  12  14      106.38      129.12     27.42 o 
  -6  12  14        2.61       -6.04     21.22 o 
  -5  12  14      111.38       94.90     26.38 o 
  -4  12  14       27.59       37.72     24.59 o 
  -3  12  14        0.14      -23.42     23.42 o 
  -2  12  14      153.23      135.57     26.49 o 
  -1  12  14      263.86      298.69     36.83 o 
   0  12  14      236.00      270.96     30.16 o 
   1  12  14       64.12       74.65     24.54 o 
   2  12  14        2.10        0.78     27.89 o 
  -8  13  14       16.64        4.46     23.30 o 
  -7  13  14      109.52       87.96     31.29 o 
  -6  13  14        9.33       -8.37     22.87 o 
  -5  13  14        1.59      -14.83     22.47 o 
  -4  13  14       37.02       30.86     28.88 o 
  -3  13  14      181.49      210.76     29.73 o 
  -2  13  14       67.72       70.04     37.37 o 
  -1  13  14       37.62       83.77     26.52 o 
   0  13  14        8.78      -21.33     21.33 o 
   1  13  14       18.60       24.20     23.64 o 
  -7  14  14      491.07      566.78     38.84 o 
  -6  14  14       21.94       20.19     23.48 o 
  -5  14  14      118.38      102.86     27.12 o 
  -4  14  14       14.95      -16.49     24.22 o 
  -3  14  14       67.70       53.15     34.21 o 
  -2  14  14        5.84      -23.80     23.80 o 
  -1  14  14      406.45      377.65     43.22 o 
   0  14  14        9.05       41.78     25.90 o 
  -4  15  14        3.93      -23.84     23.84 o 
  -3  15  14       75.75       21.27     48.73 o 
 -12   1  15        6.06       14.23     24.68 o 
 -11   1  15        7.82       -1.01     24.14 o 
 -10   1  15       50.36       33.89     25.45 o 
  -9   1  15        9.82       18.18     23.59 o 
  -8   1  15      785.06      781.68     41.84 o 
  -7   1  15      738.32      768.22     65.62 o 
  -6   1  15      444.67      402.11     51.68 o 
  -5   1  15        4.32      -18.11     22.09 o 
  -4   1  15       67.88       72.56     24.47 o 
  -3   1  15       83.53       92.68     25.72 o 
  -2   1  15        1.13      -21.22     21.22 o 
  -1   1  15       13.00        8.66     21.82 o 
   0   1  15       61.68       18.45     22.91 o 
   1   1  15        5.10       37.47     22.57 o 
   2   1  15      114.90      149.02     35.06 o 
   3   1  15       28.47       28.19     23.18 o 
   4   1  15      161.78      157.58     27.29 o 
 -12   2  15       33.58        1.88     24.68 o 
 -11   2  15        0.21      -23.66     23.66 o 
 -10   2  15       26.46        0.62     24.25 o 
  -9   2  15        7.10        8.15     24.17 o 
  -8   2  15       35.57       38.62     25.34 o 
  -7   2  15      347.47      291.53     38.11 o 
  -6   2  15      150.47      117.25     27.39 o 
  -5   2  15      317.45      316.73     30.61 o 
  -4   2  15      183.24      157.05     30.32 o 
  -3   2  15       11.77       -6.70     22.44 o 
  -2   2  15       14.94       15.16     22.94 o 
  -1   2  15        0.82      -13.79     20.94 o 
   0   2  15      403.85      384.71     32.80 o 
   1   2  15       39.83        5.23     22.29 o 
   2   2  15        1.05       -1.81     21.83 o 
   3   2  15        3.89      -14.70     21.10 o 
   4   2  15        4.43        2.41     22.44 o 
 -12   3  15        0.93        3.44     25.92 o 
 -11   3  15      261.43      277.19     32.18 o 
 -10   3  15        0.36       17.53     23.57 o 
  -9   3  15      257.59      241.75     30.51 o 
  -8   3  15      374.41      364.17     32.75 o 
  -7   3  15       43.81       43.09     24.77 o 
  -6   3  15      532.05      495.09     36.49 o 
  -5   3  15       90.64      137.66     27.33 o 
  -4   3  15       30.50        8.31     22.68 o 
  -3   3  15      223.34      229.90     28.58 o 
  -2   3  15        0.10        9.37     22.21 o 
  -1   3  15       42.17       52.30     23.42 o 
   0   3  15       70.46       47.52     24.23 o 
   1   3  15       31.54       11.24     21.83 o 
   2   3  15       23.87       37.49     22.33 o 
   3   3  15       53.73       68.04     22.92 o 
   4   3  15        2.07        3.42     21.59 o 
 -11   4  15      326.10      280.88     32.51 o 
 -10   4  15       42.13       47.71     27.00 o 
  -9   4  15        1.43      -27.23     27.23 o 
  -8   4  15      279.06      250.02     30.93 o 
  -7   4  15        0.02      -22.09     22.09 o 
  -6   4  15      208.90      244.33     31.56 o 
  -5   4  15      195.73      186.45     37.28 o 
  -4   4  15      164.82      212.39     29.26 o 
  -3   4  15       34.32       35.59     23.33 o 
  -2   4  15       20.80      -12.05     21.99 o 
  -1   4  15       16.66        7.92     21.89 o 
   0   4  15      149.51      168.42     26.94 o 
   1   4  15       38.09       10.06     30.08 o 
   2   4  15       88.17      127.58     26.19 o 
   3   4  15       93.85       82.93     24.42 o 
   4   4  15        2.60       19.68     21.68 o 
 -11   5  15       42.06       91.33     27.72 o 
 -10   5  15      135.64      180.43     29.19 o 
  -9   5  15      579.70      714.02     43.45 o 
  -8   5  15      297.20      321.69     32.34 o 
  -7   5  15        2.86      -21.53     21.53 o 
  -6   5  15      114.23      101.32     34.69 o 
  -5   5  15      439.21      365.66     37.19 o 
  -4   5  15       49.74       58.50     24.08 o 
  -3   5  15       33.03       25.67     22.67 o 
  -2   5  15        2.97       41.38     23.07 o 
  -1   5  15      676.44      636.96     42.82 o 
   0   5  15       26.08        8.00     20.93 o 
   1   5  15        1.67       -4.52     27.54 o 
   2   5  15       75.67      105.44     31.20 o 
   3   5  15        8.50       16.30     26.46 o 
   4   5  15       25.49       33.90     23.28 o 
 -11   6  15      145.20      146.99     28.47 o 
 -10   6  15        4.52      -25.00     25.00 o 
  -9   6  15      282.32      285.51     32.26 o 
  -8   6  15        7.96       13.51     35.76 o 
  -7   6  15       57.81       45.16     25.45 o 
  -6   6  15      220.04      201.52     29.03 o 
  -5   6  15        0.28      -15.33     29.19 o 
  -4   6  15       10.96        5.77     22.37 o 
  -3   6  15        0.26       -3.23     22.75 o 
  -2   6  15        5.46        1.12     21.50 o 
  -1   6  15       70.64       57.24     24.03 o 
   0   6  15       26.61       14.66     21.87 o 
   1   6  15      112.75       92.19     24.68 o 
   2   6  15        9.52        5.13     21.50 o 
   3   6  15        2.74       40.52     23.12 o 
 -10   7  15       96.34       53.41     26.02 o 
  -9   7  15        3.50       34.34     24.29 o 
  -8   7  15      170.91      224.95     40.35 o 
  -7   7  15       32.71       19.25     23.29 o 
  -6   7  15       53.23       24.02     24.76 o 
  -5   7  15      320.32      417.54     41.59 o 
  -4   7  15        0.06       37.37     27.80 o 
  -3   7  15      592.64      606.01     37.75 o 
  -2   7  15        1.15      -12.76     21.24 o 
  -1   7  15      157.68      163.45     26.54 o 
   0   7  15       72.22      111.20     26.10 o 
   1   7  15       68.16      114.87     25.16 o 
   2   7  15        7.98       28.03     23.05 o 
   3   7  15        6.23       13.37     22.41 o 
 -10   8  15      104.21       98.94     27.32 o 
  -9   8  15        0.06      -24.03     24.03 o 
  -8   8  15       28.74       33.37     40.05 o 
  -7   8  15      294.03      290.35     34.55 o 
  -6   8  15       33.96       24.96     27.30 o 
  -5   8  15        5.74       -1.20     23.34 o 
  -4   8  15        5.32       -0.83     22.37 o 
  -3   8  15       64.31       96.74     26.16 o 
  -2   8  15        0.01       20.35     23.30 o 
  -1   8  15        3.87       -3.53     22.00 o 
   0   8  15       39.27       35.19     22.67 o 
   1   8  15       81.11       72.79     24.83 o 
   2   8  15      145.88      169.70     27.80 o 
   3   8  15       13.80      -14.71     27.36 o 
  -9   9  15      122.71      130.30     32.32 o 
  -8   9  15      142.61      185.38     29.03 o 
  -7   9  15        2.03       11.72     23.41 o 
  -6   9  15        4.36       -7.10     22.96 o 
  -5   9  15       19.88       30.94     24.27 o 
  -4   9  15       29.57       10.63     22.41 o 
  -3   9  15      130.62       94.00     25.41 o 
  -2   9  15       44.80       58.52     28.30 o 
  -1   9  15        8.39       -3.86     38.44 o 
   0   9  15       43.37       55.09     25.65 o 
   1   9  15      174.13      169.51     27.21 o 
   2   9  15      148.38      176.98     28.20 o 
  -9  10  15        5.02        8.03     39.71 o 
  -8  10  15      129.17       76.70     32.37 o 
  -7  10  15       92.73       36.84     36.72 o 
  -6  10  15        6.05       30.70     28.12 o 
  -5  10  15       19.83       18.21     22.89 o 
  -4  10  15        4.34       -8.32     23.39 o 
  -3  10  15       80.42       87.41     25.68 o 
  -2  10  15       23.39       64.30     31.38 o 
  -1  10  15       12.99       10.81     22.70 o 
   0  10  15       84.42      103.63     28.23 o 
   1  10  15       10.64       13.42     22.05 o 
  -8  11  15       14.77       42.42     29.46 o 
  -7  11  15      209.73      317.87     44.85 o 
  -6  11  15       19.68       39.30     29.42 o 
  -5  11  15        0.59       16.11     29.18 o 
  -4  11  15       99.51       77.59     33.03 o 
  -3  11  15       20.59       -4.75     26.49 o 
  -2  11  15       33.14      -14.93     26.52 o 
  -1  11  15       57.30       63.46     29.40 o 
   0  11  15      275.23      287.48     43.38 o 
  -7  12  15      224.65      290.65     39.30 o 
  -6  12  15        1.75      -15.99     25.99 o 
  -5  12  15        2.76       -8.17     27.21 o 
  -4  12  15       95.41       80.78     30.79 o 
  -3  12  15       32.95       60.24     29.35 o 
  -2  12  15      166.93      177.01     34.52 o 
  -1  12  15        1.83       31.69     30.39 o 
  -4  13  15        9.78      -28.12     28.12 o 
  -3  13  15        4.96        8.64     28.42 o 
 -10   0  16        3.84       -4.06     31.73 o 
  -9   0  16      122.00      102.71     39.83 o 
  -8   0  16       64.74       56.73     38.32 o 
  -7   0  16      890.91      784.47     98.49 o 
  -6   0  16        0.69        2.05     35.27 o 
  -5   0  16      128.13      110.61     39.49 o 
  -4   0  16       48.32        4.33     33.07 o 
  -3   0  16       42.96       40.65     34.15 o 
  -2   0  16      347.05      315.80     45.11 o 
  -1   0  16      123.49       87.97     36.60 o 
   0   0  16        0.21      -27.97     27.97 o 
   1   0  16       23.90       -1.21     32.45 o 
   2   0  16       77.94       94.55     37.84 o 
 -10   1  16        1.90        6.63     25.22 o 
  -9   1  16       19.60       -3.36     25.10 o 
  -8   1  16       28.76       53.59     26.65 o 
  -7   1  16       50.50       32.47     25.24 o 
  -6   1  16      103.99       97.95     27.31 o 
  -5   1  16       17.98       -8.85     23.42 o 
  -4   1  16       20.30      -24.24     24.24 o 
  -3   1  16       25.48       -5.66     22.77 o 
  -2   1  16       66.25       65.93     25.28 o 
  -1   1  16        0.76       33.88     23.25 o 
   0   1  16        3.42        1.26     26.20 o 
   1   1  16       13.25       13.51     23.32 o 
   2   1  16       24.60      -27.54     27.54 o 
 -10   2  16       39.25       12.89     25.81 o 
  -9   2  16       36.63       10.48     25.61 o 
  -8   2  16      116.09       91.10     36.73 o 
  -7   2  16      597.28      580.19     44.40 o 
  -6   2  16       27.05       32.14     39.89 o 
  -5   2  16      116.39       85.46     26.96 o 
  -4   2  16       89.88       51.98     24.77 o 
  -3   2  16       79.86      100.05     25.78 o 
  -2   2  16        1.74      -13.62     24.32 o 
  -1   2  16       67.82       53.73     24.75 o 
   0   2  16       18.90      -21.51     22.87 o 
   1   2  16      136.57      106.86     25.68 o 
   2   2  16        8.46        0.70     22.08 o 
 -10   3  16       22.27       22.24     26.12 o 
  -9   3  16       46.82       21.33     26.01 o 
  -8   3  16       47.91       24.96     25.07 o 
  -7   3  16       42.04       -9.54     24.93 o 
  -6   3  16      380.61      397.94     36.75 o 
  -5   3  16       25.79       12.74     25.05 o 
  -4   3  16      108.12      113.99     26.47 o 
  -3   3  16       30.20       55.15     25.73 o 
  -2   3  16        3.02        6.17     22.68 o 
  -1   3  16       62.02       58.38     25.41 o 
   0   3  16        0.46       20.75     22.61 o 
   1   3  16        0.74       33.52     22.26 o 
   2   3  16       92.99      119.82     26.28 o 
 -10   4  16        8.28      -23.25     23.25 o 
  -9   4  16       33.85       73.87     27.35 o 
  -8   4  16       40.05        5.09     30.62 o 
  -7   4  16      228.67      209.69     35.67 o 
  -6   4  16      397.13      501.81     37.46 o 
  -5   4  16      217.59      252.80     52.21 o 
  -4   4  16        1.28       16.46     24.38 o 
  -3   4  16      260.18      322.16     32.24 o 
  -2   4  16       70.78      113.92     25.99 o 
  -1   4  16      223.42      287.73     36.66 o 
   0   4  16        5.95        7.25     26.91 o 
   1   4  16      124.73      118.78     26.65 o 
   2   4  16       72.41       71.26     24.17 o 
  -9   5  16       15.48      -19.55     24.34 o 
  -8   5  16      180.66      247.77     32.43 o 
  -7   5  16       74.10       12.42     24.68 o 
  -6   5  16      134.03       86.41     26.29 o 
  -5   5  16       73.78       37.13     25.07 o 
  -4   5  16       86.72       35.09     25.09 o 
  -3   5  16        5.09       13.59     23.72 o 
  -2   5  16      115.52      162.81     41.30 o 
  -1   5  16      353.25      309.92     41.37 o 
   0   5  16       49.99       -4.62     22.31 o 
   1   5  16      162.87      247.64     30.70 o 
   2   5  16        5.02      -21.89     21.89 o 
  -9   6  16        2.60       -8.48     26.41 o 
  -8   6  16      274.19      274.28     33.01 o 
  -7   6  16      162.35      165.23     29.24 o 
  -6   6  16        6.92        2.37     25.40 o 
  -5   6  16      175.30      202.80     30.95 o 
  -4   6  16      142.92      123.64     27.40 o 
  -3   6  16       59.83       91.23     26.00 o 
  -2   6  16      121.83      160.93     27.18 o 
  -1   6  16      238.99      277.66     31.64 o 
   0   6  16        7.81       12.44     23.89 o 
   1   6  16        5.59       56.82     24.83 o 
  -9   7  16      155.34      177.90     30.14 o 
  -8   7  16        4.81      -22.93     22.93 o 
  -7   7  16       24.12       -5.05     25.20 o 
  -6   7  16       72.91       83.62     31.56 o 
  -5   7  16       79.23       75.89     26.91 o 
  -4   7  16       47.50       40.70     25.23 o 
  -3   7  16       39.15       40.57     25.52 o 
  -2   7  16       56.13       56.23     25.90 o 
  -1   7  16      187.90      165.27     27.68 o 
   0   7  16       77.47       48.17     24.21 o 
   1   7  16        3.54      -21.05     21.05 o 
  -8   8  16       10.46       17.98     25.01 o 
  -7   8  16       38.43       41.57     26.16 o 
  -6   8  16       84.62       94.60     27.65 o 
  -5   8  16        1.71      -23.27     23.27 o 
  -4   8  16      111.11      124.29     28.20 o 
  -3   8  16       26.58       10.44     35.14 o 
  -2   8  16      195.75      202.25     29.68 o 
  -1   8  16        1.29      -18.40     22.87 o 
   0   8  16       11.24       22.24     23.84 o 
  -7   9  16      143.24      148.82     52.12 o 
  -6   9  16       13.18       45.31     37.01 o 
  -5   9  16      185.38      185.17     30.41 o 
  -4   9  16      104.46      193.44     30.44 o 
  -3   9  16        1.49        7.57     35.58 o 
  -2   9  16        0.76        0.89     25.21 o 
  -1   9  16       36.44       17.71     25.27 o 
  -6  10  16       22.78       22.12     28.62 o 
  -5  10  16        0.78       -0.59     28.16 o 
  -4  10  16       75.76       88.40     38.28 o 
  -3  10  16       75.87        9.72     29.15 o 
  -2  10  16       58.48       54.35     31.59 o 
  -8   1  17       18.42      -14.00     24.83 o 
  -7   1  17      538.34      582.36     40.19 o 
  -6   1  17      731.27      785.57     44.12 o 
  -5   1  17       22.58        3.11     24.67 o 
  -4   1  17      422.16      468.22     36.77 o 
  -3   1  17       40.88       27.42     25.25 o 
  -2   1  17      109.96       84.95     26.55 o 
  -1   1  17        8.44       29.19     24.74 o 
   0   1  17      117.31      122.68     27.42 o 
  -8   2  17        3.17       12.87     25.75 o 
  -7   2  17      114.78      137.90     31.89 o 
  -6   2  17      514.91      588.93     45.56 o 
  -5   2  17        6.51      -27.55     38.71 o 
  -4   2  17        0.93        0.65     23.29 o 
  -3   2  17        9.88       -4.46     23.94 o 
  -2   2  17        3.69      -16.45     23.65 o 
  -1   2  17       33.32       44.00     24.87 o 
   0   2  17       16.88       23.46     31.45 o 
  -8   3  17       69.44       92.90     28.75 o 
  -7   3  17        4.02       -2.28     24.73 o 
  -6   3  17      223.83      216.59     32.78 o 
  -5   3  17      239.55      187.32     35.49 o 
  -4   3  17       20.69      -22.58     22.58 o 
  -3   3  17       45.21       25.04     34.17 o 
  -2   3  17       20.70       38.81     23.26 o 
  -1   3  17       10.56       35.06     24.71 o 
  -7   4  17        1.16      -23.97     23.97 o 
  -6   4  17      223.15      204.75     37.46 o 
  -5   4  17      125.18      160.94     30.63 o 
  -4   4  17        0.01       34.33     27.91 o 
  -3   4  17        2.10      -16.82     23.40 o 
  -2   4  17      158.45      168.38     39.58 o 
  -1   4  17      201.46      248.00     53.11 o 
  -7   5  17       99.21       94.08     65.53 o 
  -6   5  17       19.00      -15.75     24.33 o 
  -5   5  17        3.00       18.96     36.83 o 
  -4   5  17      116.06       53.07     26.22 o 
  -3   5  17       22.17       22.73     23.67 o 
  -2   5  17       91.87      123.65     28.81 o 
  -6   6  17       35.79       15.53     28.61 o 
  -5   6  17        5.56        9.13     25.44 o 
  -4   6  17        2.95      -23.58     23.58 o 
  -3   6  17       19.23       -1.22     23.91 o 
                                                 
